# Supplementary material for: RNA-seq data of Oryza sativa cultivar Kuku Belang under PEG treatment
Source: Data Brief. 2017 Jul 20;14:260–6. doi: 10.1016/j.dib.2017.07.043 (PMC5540711; doi:10.1016/j.dib.2017.07.043)
Supplement: Supplementary file 2 — Supplementary material [file mmc2.xlsx]

## Sheet: Table S1
Supplementary material
Table S1. Differentially expressed genes
Tested IDa	Transcript ID (non-treated)b	Transcript ID (PEG-treated)c	Gene ID (93-11/MSU)d	Description/Function	FPKM (non-treated)e	FPKM (PEG-treated)f	log2 FPKM (non-treated)g	log2 FPKM (PEG-treated)h	Log2 Fold (PEG-treated/non-treated)i	Test Statisticj	p-valuek	q-valuel	Significantm
XLOC_017645	control.10522.1	treatment.10447.1	BGIOSGA011856; LOC_Os03g05270	RING finger and CHY zinc finger domain-containing protein 1, putative, expressed	0.239477	76.6514	-2.06204	6.26024	8.32228	-4.844	1.27253e-06	0.000275116	yes
XLOC_019493	control.12895.1	treatment.12832.1	LOC_Os03g56970	actin, putative, expressed	0.132936	29.0657	-2.9112	4.86125	7.77244	-4.98012	6.35444e-07	0.000161965	yes
XLOC_000294	-	treatment.392.1	BGIOSGA002860; LOC_Os01g07540	G-patch domain containing protein, expressed	0.130722	20.4183	-2.93543	4.35179	7.28721	-6.35226	2.12174e-10	1.90281e-07	yes
XLOC_009674	-	treatment.5322.1	LOC_Os11g09960	FBD-associated F-box protein At4g13985	1.17108	168.413	0.22784	7.39586	7.16802	-8.70788	0	0	yes
XLOC_024447	-	-	-	-	0.137394	15.0335	-2.86361	3.91011	6.77372	-4.32007	1.55982e-05	0.00196716	yes
XLOC_037629	-	treatment.21477.1	BGIOSGA027715; LOC_Os08g03440	actin, putative, expressed	0.219845	21.3939	-2.18544	4.41913	6.60456	-4.20919	2.56292e-05	0.00280808	yes
XLOC_009675	control.5329.2	treatment.5322.3	BGIOSGA034341; LOC_Os11g09970	OsFBX411 - F-box domain containing protein, expressed	11.6732	1110.52	3.54513	10.117	6.57189	-9.23977	0	0	yes
XLOC_006568	-	treatment.4371.1	BGIOSGA033117; LOC_Os10g33350	endo-beta-N-acetylglucosaminidase, putative, expressed	1.16585	100.897	0.221382	6.65674	6.43536	-7.38068	1.5743e-13	4.23556e-10	yes
XLOC_037286	control.22936.1	treatment.22770.1	BGIOSGA028993; LOC_Os08g40250	Putative uncharacterized protein	0.46344	37.4042	-1.10955	5.22513	6.33467	-6.65534	2.82652e-11	3.7451e-08	yes
XLOC_018351	-	treatment.11468.1	BGIOSGA012558; LOC_Os03g21450	Bromodomain and PHD finger-containing protein 3	1.44303	112.68	0.529101	6.81609	6.28699	-7.18997	6.48148e-13	1.42675e-09	yes
XLOC_022267	-	treatment.11456.1	BGIOSGA010820; LOC_Os03g20980	zinc finger, C3HC4 type domain containing protein, expressed	0.229567	15.9988	-2.12301	3.99989	6.12291	-3.88739	0.000101329	0.00801821	yes
XLOC_026603	-	-	-	-	14.0616	976.41	3.81369	9.93134	6.11766	-8.70118	0	0	yes
XLOC_025640	-	treatment.15100.1	BGIOSGA014310; LOC_Os04g53460	AT hook motif family protein, expressed	0.481827	32.8108	-1.05341	5.0361	6.08951	-3.87172	0.000108068	0.00833364	yes
XLOC_026779	-	-	-	-	0.375701	24.5959	-1.41234	4.62035	6.03269	-7.42495	1.12799e-13	3.63592e-10	yes
XLOC_024023	-	-	-	-	0.0970351	6.30254	-3.36535	2.65593	6.02128	-3.82335	0.000131649	0.00960165	yes
XLOC_029662	-	-	-	-	0.179986	11.6395	-2.47404	3.54096	6.01501	-3.37276	0.000744181	0.0293423	yes
XLOC_009672	control.5335.2	treatment.5320.1	LOC_Os10g27300	Putative uncharacterized protein	7.65583	485.936	2.93656	8.92462	5.98806	-8.43805	0	0	yes
XLOC_017642	-	-	-	-	0.196248	12.3934	-2.34925	3.6315	5.98075	-3.79254	0.000149115	0.0104657	yes
XLOC_017604	control.10457.1	treatment.10397.1	BGIOSGA011814; LOC_Os03g04545	Putative uncharacterized protein	1.27779	80.5271	0.353651	6.3314	5.97776	-7.98224	1.33227e-15	6.45191e-12	yes
XLOC_035032	-	-	-	-	1.52178	95.4032	0.60576	6.57597	5.9702	-6.76493	1.33376e-11	2.15304e-08	yes
XLOC_037798	control.21805.1	treatment.21638.1	BGIOSGA015263; LOC_Os04g29990	OsWAK44 - OsWAK receptor-like protein kinase, expressed	0.970708	59.7792	-0.0428907	5.90157	5.94446	-3.77344	0.000161014	0.010921	yes
XLOC_017784	control.10691.1	-	BGIOSGA011996; LOC_Os03g08600	glycosyl transferase, putative, expressed	7.72258	457.581	2.94908	8.83788	5.8888	-6.12378	9.13792e-10	6.70502e-07	yes
XLOC_017784	control.10697.1	treatment.10649.1	BGIOSGA011996; LOC_Os03g08600	glycosyl transferase, putative, expressed	7.72258	457.581	2.94908	8.83788	5.8888	-6.12378	9.13792e-10	6.70502e-07	yes
XLOC_017784	-	-	BGIOSGA011996; LOC_Os03g08600	glycosyl transferase, putative, expressed	7.72258	457.581	2.94908	8.83788	5.8888	-6.12378	9.13792e-10	6.70502e-07	yes
XLOC_026900	control.16505.1	-	BGIOSGA019663; LOC_Os05g28290	ranBP1 domain containing protein, expressed	3.3607	196.913	1.74876	7.62141	5.87266	-3.72366	0.000196358	0.0126219	yes
XLOC_026900	-	treatment.16395.1	BGIOSGA019663; LOC_Os05g28290	ranBP1 domain containing protein, expressed	3.3607	196.913	1.74876	7.62141	5.87266	-3.72366	0.000196358	0.0126219	yes
XLOC_017687	control.10561.1	treatment.10504.1	BGIOSGA011899; LOC_Os03g06220	DEAD-box ATP-dependent RNA helicase, putative, expressed	0.0550971	3.22413	-4.18188	1.68891	5.87079	-3.31332	0.000921956	0.0332927	yes
XLOC_031798	-	-	-	-	0.341927	19.5629	-1.54824	4.29005	5.83829	-3.70331	0.000212801	0.0133053	yes
XLOC_040052	control.24266.1	treatment.24038.1	BGIOSGA031131; LOC_Os09g36040	rhodanese-like domain containing protein, putative, expressed	5.28363	295.702	2.40153	8.208	5.80647	-6.56439	5.22462e-11	5.91745e-08	yes
XLOC_007462	control.4249.2	-	BGIOSGA031939; LOC_Os10g27220	phospholipid-transporting ATPase 3, putative, expressed	0.412863	22.1415	-1.27626	4.46868	5.74495	-4.93593	7.97706e-07	0.000189378	yes
XLOC_007462	control.4249.1	-	BGIOSGA031939; LOC_Os10g27220	phospholipid-transporting ATPase 3, putative, expressed	0.412863	22.1415	-1.27626	4.46868	5.74495	-4.93593	7.97706e-07	0.000189378	yes
XLOC_007462	control.4249.3	-	BGIOSGA031939; LOC_Os10g27220	phospholipid-transporting ATPase 3, putative, expressed	0.412863	22.1415	-1.27626	4.46868	5.74495	-4.93593	7.97706e-07	0.000189378	yes
XLOC_007462	-	treatment.4195.1	BGIOSGA031939; LOC_Os10g27220	phospholipid-transporting ATPase 3, putative, expressed	0.412863	22.1415	-1.27626	4.46868	5.74495	-4.93593	7.97706e-07	0.000189378	yes
XLOC_007462	-	-	BGIOSGA031939; LOC_Os10g27220	phospholipid-transporting ATPase 3, putative, expressed	0.412863	22.1415	-1.27626	4.46868	5.74495	-4.93593	7.97706e-07	0.000189378	yes
XLOC_007462	-	-	BGIOSGA031939; LOC_Os10g27220	phospholipid-transporting ATPase 3, putative, expressed	0.412863	22.1415	-1.27626	4.46868	5.74495	-4.93593	7.97706e-07	0.000189378	yes
XLOC_033698	-	treatment.20221.1	BGIOSGA025611; LOC_Os07g26150	MYB family transcription factor, putative, expressed	0.0666399	3.55383	-3.90747	1.82937	5.73685	-3.63527	0.00027769	0.0155648	yes
XLOC_033698	-	-	BGIOSGA025611; LOC_Os07g26150	MYB family transcription factor, putative, expressed	0.0666399	3.55383	-3.90747	1.82937	5.73685	-3.63527	0.00027769	0.0155648	yes
XLOC_010464	-	-	-	-	2.16554	113.325	1.11473	6.82432	5.7096	-6.82631	8.71281e-12	1.50694e-08	yes
XLOC_019363	control.12704.1	treatment.12637.1	BGIOSGA013545; LOC_Os03g53300	Putative uncharacterized protein	0.233006	12.1835	-2.10156	3.60686	5.70842	-4.90365	9.40725e-07	0.000219026	yes
XLOC_019363	-	-	BGIOSGA013545; LOC_Os03g53300	Putative uncharacterized protein	0.233006	12.1835	-2.10156	3.60686	5.70842	-4.90365	9.40725e-07	0.000219026	yes
XLOC_041130	-	-	-	-	0.109966	5.58635	-3.18487	2.48191	5.66677	-3.58932	0.000331543	0.0176828	yes
XLOC_041128	control.24280.1	-	BGIOSGA029380; LOC_Os09g36250	MYB family transcription factor, putative, expressed	0.163318	8.06248	-2.61424	3.01122	5.62547	-3.56235	0.00036755	0.0189762	yes
XLOC_041128	-	treatment.24053.1	BGIOSGA029380; LOC_Os09g36250	MYB family transcription factor, putative, expressed	0.163318	8.06248	-2.61424	3.01122	5.62547	-3.56235	0.00036755	0.0189762	yes
XLOC_014945	control.10132.1	treatment.10157.1	BGIOSGA009272; LOC_Os02g56850	glutathione reductase, putative, expressed	0.0976045	4.80506	-3.35691	2.26455	5.62146	-6.90069	5.17519e-12	9.6394e-09	yes
XLOC_014945	control.10132.2	treatment.10157.2	BGIOSGA009272; LOC_Os02g56850	glutathione reductase, putative, expressed	0.0976045	4.80506	-3.35691	2.26455	5.62146	-6.90069	5.17519e-12	9.6394e-09	yes
XLOC_014945	-	-	BGIOSGA009272; LOC_Os02g56850	glutathione reductase, putative, expressed	0.0976045	4.80506	-3.35691	2.26455	5.62146	-6.90069	5.17519e-12	9.6394e-09	yes
XLOC_022987	control.13970.1	-	LOC_Os04g31210	bile acid sodium symporter family protein, putative, expressed	0.0835205	4.05044	-3.58173	2.01808	5.5998	-3.54358	0.000394733	0.0196687	yes
XLOC_022987	control.13970.2	-	LOC_Os04g31210	bile acid sodium symporter family protein, putative, expressed	0.0835205	4.05044	-3.58173	2.01808	5.5998	-3.54358	0.000394733	0.0196687	yes
XLOC_022987	-	treatment.13828.1	LOC_Os04g31210	bile acid sodium symporter family protein, putative, expressed	0.0835205	4.05044	-3.58173	2.01808	5.5998	-3.54358	0.000394733	0.0196687	yes
XLOC_022987	-	-	LOC_Os04g31210	bile acid sodium symporter family protein, putative, expressed	0.0835205	4.05044	-3.58173	2.01808	5.5998	-3.54358	0.000394733	0.0196687	yes
XLOC_031801	control.18439.1	treatment.18321.1	BGIOSGA021491; LOC_Os06g15400	Uncharacterized protein At4g01150, chloroplastic	0.0465572	2.22876	-4.42485	1.15624	5.58109	-3.5326	0.000411501	0.0201294	yes
XLOC_006456	-	-	-	-	0.708309	32.5019	-0.497549	5.02245	5.52	-6.75133	1.46496e-11	2.21704e-08	yes
XLOC_002100	-	-	-	-	0.196016	8.95123	-2.35096	3.16209	5.51304	-3.75109	0.000176065	0.0117445	yes
XLOC_030843	-	-	-	-	0.0806629	3.5881	-3.63195	1.84322	5.47517	-5.07028	3.97229e-07	0.000118747	yes
XLOC_039145	control.23123.1	-	LOC_Os08g44780	Superoxide dismutase [Cu-Zn], chloroplastic	0.337827	14.3922	-1.56564	3.84722	5.41285	-6.4443	1.16134e-10	1.12483e-07	yes
XLOC_039145	-	treatment.22881.1	LOC_Os08g44780	Superoxide dismutase [Cu-Zn], chloroplastic	0.337827	14.3922	-1.56564	3.84722	5.41285	-6.4443	1.16134e-10	1.12483e-07	yes
XLOC_033133	-	-	-	-	46.6735	1914.17	5.54453	10.9025	5.35798	-5.82545	5.69605e-09	3.364e-06	yes
XLOC_019405	control.12800.1	treatment.12721.1	LOC_Os03g54870	NLI interacting factor-like phosphatase, putative, expressed	0.0847964	3.35532	-3.55985	1.74645	5.3063	-3.35068	0.000806132	0.0306037	yes
XLOC_019405	-	treatment.12721.2	LOC_Os03g54870	NLI interacting factor-like phosphatase, putative, expressed	0.0847964	3.35532	-3.55985	1.74645	5.3063	-3.35068	0.000806132	0.0306037	yes
XLOC_019405	-	-	LOC_Os03g54870	NLI interacting factor-like phosphatase, putative, expressed	0.0847964	3.35532	-3.55985	1.74645	5.3063	-3.35068	0.000806132	0.0306037	yes
XLOC_004268	control.1977.1	-	BGIOSGA001085; LOC_Os01g46970	Common plant regulatory factor CPRF-1	0.0877642	3.36125	-3.51022	1.749	5.25922	-3.20156	0.00136688	0.0426515	yes
XLOC_004268	control.1977.2	treatment.1950.1	BGIOSGA001085; LOC_Os01g46970	Common plant regulatory factor CPRF-1	0.0877642	3.36125	-3.51022	1.749	5.25922	-3.20156	0.00136688	0.0426515	yes
XLOC_004268	-	treatment.1950.2	BGIOSGA001085; LOC_Os01g46970	Common plant regulatory factor CPRF-1	0.0877642	3.36125	-3.51022	1.749	5.25922	-3.20156	0.00136688	0.0426515	yes
XLOC_004268	-	-	BGIOSGA001085; LOC_Os01g46970	Common plant regulatory factor CPRF-1	0.0877642	3.36125	-3.51022	1.749	5.25922	-3.20156	0.00136688	0.0426515	yes
XLOC_002449	control.3209.1	treatment.3230.1	BGIOSGA004982; LOC_Os01g67220	Os1bglu4 - beta-glucosidase-like protein without signal sequence, expressed	2.00036	76.2277	1.00026	6.25224	5.25199	-7.41662	1.20126e-13	3.63592e-10	yes
XLOC_024662	control.14023.1	-	-	-	0.677984	25.2066	-0.560677	4.65573	5.21641	-6.72233	1.78839e-11	2.5473e-08	yes
XLOC_024662	control.14023.2	-	-	-	0.677984	25.2066	-0.560677	4.65573	5.21641	-6.72233	1.78839e-11	2.5473e-08	yes
XLOC_024662	-	treatment.13861.1	-	-	0.677984	25.2066	-0.560677	4.65573	5.21641	-6.72233	1.78839e-11	2.5473e-08	yes
XLOC_024662	-	treatment.13861.2	-	-	0.677984	25.2066	-0.560677	4.65573	5.21641	-6.72233	1.78839e-11	2.5473e-08	yes
XLOC_024662	-	treatment.13861.3	-	-	0.677984	25.2066	-0.560677	4.65573	5.21641	-6.72233	1.78839e-11	2.5473e-08	yes
XLOC_024662	-	treatment.13861.4	-	-	0.677984	25.2066	-0.560677	4.65573	5.21641	-6.72233	1.78839e-11	2.5473e-08	yes
XLOC_024662	-	-	-	-	0.677984	25.2066	-0.560677	4.65573	5.21641	-6.72233	1.78839e-11	2.5473e-08	yes
XLOC_024662	-	-	-	-	0.677984	25.2066	-0.560677	4.65573	5.21641	-6.72233	1.78839e-11	2.5473e-08	yes
XLOC_033946	-	treatment.20468.1	BGIOSGA025850; LOC_Os07g34580	glycosyl hydrolases family 16, putative, expressed	0.907803	32.5604	-0.139549	5.02505	5.16459	-6.56012	5.37639e-11	5.91745e-08	yes
XLOC_033946	-	-	BGIOSGA025850; LOC_Os07g34580	glycosyl hydrolases family 16, putative, expressed	0.907803	32.5604	-0.139549	5.02505	5.16459	-6.56012	5.37639e-11	5.91745e-08	yes
XLOC_014399	-	-	-	-	0.365873	12.7209	-1.45059	3.66913	5.11972	-4.73101	2.23403e-06	0.000419339	yes
XLOC_026599	control.16187.1	-	-	-	0.19488	6.75153	-2.35934	2.75521	5.11456	-3.22558	0.00125719	0.0405588	yes
XLOC_026599	-	-	-	-	0.19488	6.75153	-2.35934	2.75521	5.11456	-3.22558	0.00125719	0.0405588	yes
XLOC_026599	-	-	-	-	0.19488	6.75153	-2.35934	2.75521	5.11456	-3.22558	0.00125719	0.0405588	yes
XLOC_014566	control.9532.1	-	BGIOSGA008898; LOC_Os02g47900	SET domain protein SDG117, putative, expressed	1.76106	60.6418	0.816444	5.92224	5.1058	-5.86268	4.55447e-09	2.75705e-06	yes
XLOC_014566	control.9532.2	-	BGIOSGA008898; LOC_Os02g47900	SET domain protein SDG117, putative, expressed	1.76106	60.6418	0.816444	5.92224	5.1058	-5.86268	4.55447e-09	2.75705e-06	yes
XLOC_014566	-	treatment.9421.1	BGIOSGA008898; LOC_Os02g47900	SET domain protein SDG117, putative, expressed	1.76106	60.6418	0.816444	5.92224	5.1058	-5.86268	4.55447e-09	2.75705e-06	yes
XLOC_014566	-	-	BGIOSGA008898; LOC_Os02g47900	SET domain protein SDG117, putative, expressed	1.76106	60.6418	0.816444	5.92224	5.1058	-5.86268	4.55447e-09	2.75705e-06	yes
XLOC_019928	-	-	-	-	42.9324	1453.36	5.42399	10.5052	5.08118	-6.64961	2.93867e-11	3.7451e-08	yes
XLOC_036470	-	-	-	-	0.0666477	2.24124	-3.9073	1.1643	5.0716	-3.19848	0.00138153	0.0429467	yes
XLOC_040123	-	-	-	-	0.144799	4.84007	-2.78788	2.27503	5.06291	-3.19192	0.0014133	0.0434836	yes
XLOC_023177	control.14164.1	treatment.14047.1	BGIOSGA016430; LOC_Os04g35060	nicotinate phosphoribosyltransferase family domain containing protein, expressed	0.240416	7.84689	-2.0564	2.97212	5.02852	-4.33011	1.49033e-05	0.00190935	yes
XLOC_023177	-	treatment.14047.2	BGIOSGA016430; LOC_Os04g35060	nicotinate phosphoribosyltransferase family domain containing protein, expressed	0.240416	7.84689	-2.0564	2.97212	5.02852	-4.33011	1.49033e-05	0.00190935	yes
XLOC_023177	-	treatment.14047.3	BGIOSGA016430; LOC_Os04g35060	nicotinate phosphoribosyltransferase family domain containing protein, expressed	0.240416	7.84689	-2.0564	2.97212	5.02852	-4.33011	1.49033e-05	0.00190935	yes
XLOC_023177	-	-	BGIOSGA016430; LOC_Os04g35060	nicotinate phosphoribosyltransferase family domain containing protein, expressed	0.240416	7.84689	-2.0564	2.97212	5.02852	-4.33011	1.49033e-05	0.00190935	yes
XLOC_023177	-	-	BGIOSGA016430; LOC_Os04g35060	nicotinate phosphoribosyltransferase family domain containing protein, expressed	0.240416	7.84689	-2.0564	2.97212	5.02852	-4.33011	1.49033e-05	0.00190935	yes
XLOC_035211	-	treatment.20270.1	BGIOSGA024348; LOC_Os07g28040	O-methyltransferase, putative, expressed	0.059528	1.94044	-4.07029	0.956384	5.02667	-3.17015	0.0015236	0.0457052	yes
XLOC_003051	-	-	-	-	0.435718	13.7335	-1.19853	3.77963	4.97816	-3.48133	0.000498928	0.0231882	yes
XLOC_026465	-	treatment.16015.1	BGIOSGA019249; LOC_Os05g07710	WD40-like domain containing protein, putative, expressed	0.0825329	2.584	-3.59889	1.36961	4.9685	-3.13016	0.00174713	0.049192	yes
XLOC_026465	-	-	BGIOSGA019249; LOC_Os05g07710	WD40-like domain containing protein, putative, expressed	0.0825329	2.584	-3.59889	1.36961	4.9685	-3.13016	0.00174713	0.049192	yes
XLOC_016807	control.9846.1	treatment.9747.2	BGIOSGA005572; LOC_Os02g52410	Putative uncharacterized protein	0.0439608	1.3708	-4.50764	0.455018	4.96266	-3.12762	0.00176227	0.0494526	yes
XLOC_016807	-	treatment.9747.1	BGIOSGA005572; LOC_Os02g52410	Putative uncharacterized protein	0.0439608	1.3708	-4.50764	0.455018	4.96266	-3.12762	0.00176227	0.0494526	yes
XLOC_034704	control.19905.2	-	BGIOSGA024846; LOC_Os07g04700	MYB family transcription factor, putative, expressed	44.427	1299.24	5.47336	10.3435	4.87009	-7.11974	1.08136e-12	2.182e-09	yes
XLOC_034704	control.19905.1	-	BGIOSGA024846; LOC_Os07g04700	MYB family transcription factor, putative, expressed	44.427	1299.24	5.47336	10.3435	4.87009	-7.11974	1.08136e-12	2.182e-09	yes
XLOC_034704	-	treatment.19710.1	BGIOSGA024846; LOC_Os07g04700	MYB family transcription factor, putative, expressed	44.427	1299.24	5.47336	10.3435	4.87009	-7.11974	1.08136e-12	2.182e-09	yes
XLOC_034704	-	treatment.19710.2	BGIOSGA024846; LOC_Os07g04700	MYB family transcription factor, putative, expressed	44.427	1299.24	5.47336	10.3435	4.87009	-7.11974	1.08136e-12	2.182e-09	yes
XLOC_034704	-	treatment.19710.3	BGIOSGA024846; LOC_Os07g04700	MYB family transcription factor, putative, expressed	44.427	1299.24	5.47336	10.3435	4.87009	-7.11974	1.08136e-12	2.182e-09	yes
XLOC_034704	-	-	BGIOSGA024846; LOC_Os07g04700	MYB family transcription factor, putative, expressed	44.427	1299.24	5.47336	10.3435	4.87009	-7.11974	1.08136e-12	2.182e-09	yes
XLOC_003449	control.898.1	-	BGIOSGA001879; LOC_Os01g18050	tubulin/FtsZ domain containing protein, putative, expressed	1.13398	32.5276	0.181395	5.02359	4.84219	-5.90709	3.482e-09	2.16187e-06	yes
XLOC_003449	-	treatment.911.1	BGIOSGA001879; LOC_Os01g18050	tubulin/FtsZ domain containing protein, putative, expressed	1.13398	32.5276	0.181395	5.02359	4.84219	-5.90709	3.482e-09	2.16187e-06	yes
XLOC_004240	-	-	-	-	14.6973	419.344	3.87748	8.71199	4.83451	-6.40808	1.47364e-10	1.37241e-07	yes
XLOC_001630	control.2001.1	treatment.1920.1	BGIOSGA004165; LOC_Os01g47600	HMG1/2-like protein, putative, expressed	0.58002	16.5201	-0.785825	4.04615	4.83198	-4.84791	1.24768e-06	0.000272174	yes
XLOC_007296	-	-	-	-	1.62449	44.5157	0.699987	5.47624	4.77626	-6.32037	2.60941e-10	2.25658e-07	yes
XLOC_015538	-	-	-	-	4.05377	111.065	2.01926	6.79526	4.776	-6.64146	3.10585e-11	3.76025e-08	yes
XLOC_038939	-	-	-	-	1.25095	33.6455	0.323024	5.07234	4.74931	-4.4146	1.01197e-05	0.00145857	yes
XLOC_004400	-	-	-	-	0.426825	10.9976	-1.22828	3.45912	4.68741	-3.93439	8.34097e-05	0.00698852	yes
XLOC_032063	control.18730.1	treatment.18604.1	LOC_Os06g28144	expressed protein	1.83553	46.939	0.876197	5.55272	4.67652	-3.18423	0.0014514	0.0443739	yes
XLOC_032063	control.18730.2	-	LOC_Os06g28144	expressed protein	1.83553	46.939	0.876197	5.55272	4.67652	-3.18423	0.0014514	0.0443739	yes
XLOC_032063	-	treatment.18602.1	LOC_Os06g28144	expressed protein	1.83553	46.939	0.876197	5.55272	4.67652	-3.18423	0.0014514	0.0443739	yes
XLOC_032063	-	treatment.18604.2	LOC_Os06g28144	expressed protein	1.83553	46.939	0.876197	5.55272	4.67652	-3.18423	0.0014514	0.0443739	yes
XLOC_032063	-	-	LOC_Os06g28144	expressed protein	1.83553	46.939	0.876197	5.55272	4.67652	-3.18423	0.0014514	0.0443739	yes
XLOC_023039	-	-	-	-	0.397998	10.022	-1.32917	3.3251	4.65427	-3.94071	8.12412e-05	0.00683046	yes
XLOC_032213	-	-	-	-	0.101936	2.56684	-3.29426	1.35999	4.65426	-3.94763	7.89297e-05	0.00667194	yes
XLOC_022970	control.14011.1	-	BGIOSGA016231; LOC_Os04g31020	expressed protein	4.10246	101.384	2.03649	6.66369	4.6272	-6.06277	1.33798e-09	9.52879e-07	yes
XLOC_022970	control.14016.1	treatment.13870.2	BGIOSGA016231; LOC_Os04g31020	expressed protein	4.10246	101.384	2.03649	6.66369	4.6272	-6.06277	1.33798e-09	9.52879e-07	yes
XLOC_022970	-	treatment.13865.1	BGIOSGA016231; LOC_Os04g31020	expressed protein	4.10246	101.384	2.03649	6.66369	4.6272	-6.06277	1.33798e-09	9.52879e-07	yes
XLOC_022970	-	treatment.13870.1	BGIOSGA016231; LOC_Os04g31020	expressed protein	4.10246	101.384	2.03649	6.66369	4.6272	-6.06277	1.33798e-09	9.52879e-07	yes
XLOC_022970	-	treatment.13870.3	BGIOSGA016231; LOC_Os04g31020	expressed protein	4.10246	101.384	2.03649	6.66369	4.6272	-6.06277	1.33798e-09	9.52879e-07	yes
XLOC_022970	-	-	BGIOSGA016231; LOC_Os04g31020	expressed protein	4.10246	101.384	2.03649	6.66369	4.6272	-6.06277	1.33798e-09	9.52879e-07	yes
XLOC_021526	-	-	-	-	0.120268	2.78111	-3.05568	1.47566	4.53134	-3.76157	0.000168848	0.0112942	yes
XLOC_007784	control.4523.1	treatment.4504.1	BGIOSGA031613; LOC_Os10g35550	pre-mRNA-processing factor 6, putative, expressed	1.98864	45.4442	0.991782	5.50602	4.51424	-3.74076	0.000183466	0.0121047	yes
XLOC_007784	-	-	BGIOSGA031613; LOC_Os10g35550	pre-mRNA-processing factor 6, putative, expressed	1.98864	45.4442	0.991782	5.50602	4.51424	-3.74076	0.000183466	0.0121047	yes
XLOC_039013	control.21937.1	treatment.21757.1	LOC_Os08g44780	expressed protein	1.52357	34.454	0.607456	5.1066	4.49915	-3.87309	0.000107465	0.00831362	yes
XLOC_028325	-	-	-	-	1.17455	25.8753	0.232108	4.6935	4.46139	-6.49357	8.38269e-11	8.82516e-08	yes
XLOC_003435	control.871.1	treatment.894.1	BGIOSGA001894; LOC_Os01g17050	VQ domain containing protein, putative, expressed	0.476036	10.4758	-1.07086	3.38899	4.45984	-4.48251	7.37707e-06	0.00115244	yes
XLOC_003435	-	-	BGIOSGA001894; LOC_Os01g17050	VQ domain containing protein, putative, expressed	0.476036	10.4758	-1.07086	3.38899	4.45984	-4.48251	7.37707e-06	0.00115244	yes
XLOC_027155	control.16860.1	treatment.16769.1	BGIOSGA019918; LOC_Os05g35710	coiled-coil domain-containing protein 47 precursor, putative, expressed	1.75032	37.6081	0.807619	5.23297	4.42535	-3.28811	0.00100864	0.0351412	yes
XLOC_027155	control.16860.2	-	BGIOSGA019918; LOC_Os05g35710	coiled-coil domain-containing protein 47 precursor, putative, expressed	1.75032	37.6081	0.807619	5.23297	4.42535	-3.28811	0.00100864	0.0351412	yes
XLOC_027155	-	treatment.16769.2	BGIOSGA019918; LOC_Os05g35710	coiled-coil domain-containing protein 47 precursor, putative, expressed	1.75032	37.6081	0.807619	5.23297	4.42535	-3.28811	0.00100864	0.0351412	yes
XLOC_017685	control.10555.1	treatment.10496.1	BGIOSGA011897; LOC_Os03g06200	Phosphoserine aminotransferase, chloroplastic	48.4112	1037.64	5.59727	10.0191	4.42181	-6.47862	9.25668e-11	9.33922e-08	yes
XLOC_017685	-	-	BGIOSGA011897; LOC_Os03g06200	Phosphoserine aminotransferase, chloroplastic	48.4112	1037.64	5.59727	10.0191	4.42181	-6.47862	9.25668e-11	9.33922e-08	yes
XLOC_008511	-	-	-	-	0.480563	10.2343	-1.0572	3.35534	4.41254	-4.39169	1.12471e-05	0.00158335	yes
XLOC_021576	control.12557.1	-	-	-	11.8059	251.346	3.56144	7.97353	4.4121	-6.25827	3.8926e-10	3.14281e-07	yes
XLOC_014478	control.9374.1	treatment.9278.1	BGIOSGA008815; LOC_Os02g45650	CAAX prenyl protease 1 homolog	1.01808	21.1959	0.0258509	4.40571	4.37985	-5.04738	4.47909e-07	0.000127026	yes
XLOC_018683	-	-	-	-	13.6696	282.212	3.7729	8.14064	4.36774	-6.25823	3.89379e-10	3.14281e-07	yes
XLOC_012474	-	-	-	-	0.344461	7.08417	-1.53759	2.8246	4.36218	-3.68914	0.000225016	0.0137512	yes
XLOC_003978	-	treatment.1516.1	BGIOSGA001374; LOC_Os01g39000	Putative uncharacterized protein	0.684975	13.5795	-0.545877	3.76336	4.30923	-3.64162	0.000270929	0.0153278	yes
XLOC_018357	-	-	-	-	0.809977	15.9742	-0.304047	3.99767	4.30172	-5.15553	2.52914e-07	8.50565e-05	yes
XLOC_025522	-	-	-	-	0.575702	11.3228	-0.796606	3.50116	4.29777	-5.14434	2.6846e-07	8.69825e-05	yes
XLOC_039399	-	-	-	-	0.241844	4.74341	-2.04785	2.24592	4.29377	-3.40019	0.000673379	0.0276646	yes
XLOC_031599	control.18248.1	-	-	-	15.1461	295.861	3.92087	8.20878	4.2879	-6.22005	4.97007e-10	3.8441e-07	yes
XLOC_031599	-	-	-	-	15.1461	295.861	3.92087	8.20878	4.2879	-6.22005	4.97007e-10	3.8441e-07	yes
XLOC_031599	-	-	-	-	15.1461	295.861	3.92087	8.20878	4.2879	-6.22005	4.97007e-10	3.8441e-07	yes
XLOC_033017	control.19182.1	-	-	-	1.18124	22.7124	0.240302	4.50541	4.2651	-5.80581	6.40545e-09	3.60701e-06	yes
XLOC_002181	control.2789.1	-	BGIOSGA004707; LOC_Os01g60770	Expansin-A2 precursor, putative, expressed	0.26189	5.02388	-1.93297	2.3288	4.26177	-3.59591	0.000323261	0.0173943	yes
XLOC_002181	-	treatment.2807.1	BGIOSGA004707; LOC_Os01g60770	Expansin-A2 precursor, putative, expressed	0.26189	5.02388	-1.93297	2.3288	4.26177	-3.59591	0.000323261	0.0173943	yes
XLOC_002181	-	treatment.2807.2	BGIOSGA004707; LOC_Os01g60770	Expansin-A2 precursor, putative, expressed	0.26189	5.02388	-1.93297	2.3288	4.26177	-3.59591	0.000323261	0.0173943	yes
XLOC_002181	-	-	BGIOSGA004707; LOC_Os01g60770	Expansin-A2 precursor, putative, expressed	0.26189	5.02388	-1.93297	2.3288	4.26177	-3.59591	0.000323261	0.0173943	yes
XLOC_013953	-	treatment.8507.1	BGIOSGA008294; LOC_Os02g30714	dehydrogenase/reductase, putative, expressed	47.8872	908.097	5.58157	9.8267	4.24513	-4.21521	2.49546e-05	0.00279746	yes
XLOC_014396	control.9233.1	treatment.9144.1	BGIOSGA030012; LOC_Os09g14670	phosphoenolpyruvate carboxylase, putative, expressed	0.705639	13.3772	-0.502998	3.7417	4.24471	-4.2106	2.54692e-05	0.00280808	yes
XLOC_014396	-	-	BGIOSGA030012; LOC_Os09g14670	phosphoenolpyruvate carboxylase, putative, expressed	0.705639	13.3772	-0.502998	3.7417	4.24471	-4.2106	2.54692e-05	0.00280808	yes
XLOC_016927	control.9988.1	-	BGIOSGA019875; LOC_Os05g34350	retrotransposon protein, putative, unclassified, expressed	0.102484	1.92366	-3.28653	0.943854	4.23039	-5.27306	1.34167e-07	5.23987e-05	yes
XLOC_016927	control.9988.2	-	BGIOSGA019875; LOC_Os05g34350	retrotransposon protein, putative, unclassified, expressed	0.102484	1.92366	-3.28653	0.943854	4.23039	-5.27306	1.34167e-07	5.23987e-05	yes
XLOC_016927	-	treatment.9880.1	BGIOSGA019875; LOC_Os05g34350	retrotransposon protein, putative, unclassified, expressed	0.102484	1.92366	-3.28653	0.943854	4.23039	-5.27306	1.34167e-07	5.23987e-05	yes
XLOC_016927	-	treatment.9880.2	BGIOSGA019875; LOC_Os05g34350	retrotransposon protein, putative, unclassified, expressed	0.102484	1.92366	-3.28653	0.943854	4.23039	-5.27306	1.34167e-07	5.23987e-05	yes
XLOC_005249	control.3493.1	treatment.3491.1	LOC_Os01g71930	glycosyl hydrolases family 17 protein, expressed	0.335864	6.29443	-1.57405	2.65408	4.22812	-3.56752	0.000360372	0.0186853	yes
XLOC_005249	-	treatment.3492.1	LOC_Os01g71930	glycosyl hydrolases family 17 protein, expressed	0.335864	6.29443	-1.57405	2.65408	4.22812	-3.56752	0.000360372	0.0186853	yes
XLOC_005249	-	-	LOC_Os01g71930	glycosyl hydrolases family 17 protein, expressed	0.335864	6.29443	-1.57405	2.65408	4.22812	-3.56752	0.000360372	0.0186853	yes
XLOC_007611	-	treatment.4300.1	BGIOSGA031790; LOC_Os10g31670	retrotransposon protein, putative, unclassified, expressed	10.3179	192.902	3.36708	7.59172	4.22465	-4.03897	5.36869e-05	0.0050192	yes
XLOC_007611	-	-	BGIOSGA031790; LOC_Os10g31670	retrotransposon protein, putative, unclassified, expressed	10.3179	192.902	3.36708	7.59172	4.22465	-4.03897	5.36869e-05	0.0050192	yes
XLOC_037749	control.21735.1	-	BGIOSGA027601; LOC_Os03g38010	Kinetochore protein Nuf2 family protein, expressed	0.480879	8.89277	-1.05625	3.15263	4.20889	-3.55318	0.0003806	0.019361	yes
XLOC_037749	-	treatment.21566.1	BGIOSGA027601; LOC_Os03g38010	Kinetochore protein Nuf2 family protein, expressed	0.480879	8.89277	-1.05625	3.15263	4.20889	-3.55318	0.0003806	0.019361	yes
XLOC_037749	-	-	BGIOSGA027601; LOC_Os03g38010	Kinetochore protein Nuf2 family protein, expressed	0.480879	8.89277	-1.05625	3.15263	4.20889	-3.55318	0.0003806	0.019361	yes
XLOC_037749	-	-	BGIOSGA027601; LOC_Os03g38010	Kinetochore protein Nuf2 family protein, expressed	0.480879	8.89277	-1.05625	3.15263	4.20889	-3.55318	0.0003806	0.019361	yes
XLOC_011010	control.6538.1	treatment.6493.1	LOC_Os12g11430	retrotransposon protein, putative, unclassified	0.842145	15.4271	-0.247859	3.94739	4.19525	-3.54167	0.000397602	0.0196687	yes
XLOC_011010	control.6539.1	treatment.6498.1	LOC_Os12g11430	retrotransposon protein, putative, unclassified	0.842145	15.4271	-0.247859	3.94739	4.19525	-3.54167	0.000397602	0.0196687	yes
XLOC_011010	-	-	LOC_Os12g11430	retrotransposon protein, putative, unclassified	0.842145	15.4271	-0.247859	3.94739	4.19525	-3.54167	0.000397602	0.0196687	yes
XLOC_014436	control.9349.2	-	LOC_Os02g44599; BGIOSGA008771	expressed protein	0.171628	3.12846	-2.54264	1.64545	4.18809	-3.53181	0.000412722	0.0201294	yes
XLOC_014436	control.9349.1	-	LOC_Os02g44599; BGIOSGA008771	expressed protein	0.171628	3.12846	-2.54264	1.64545	4.18809	-3.53181	0.000412722	0.0201294	yes
XLOC_014436	control.9349.3	-	LOC_Os02g44599; BGIOSGA008771	expressed protein	0.171628	3.12846	-2.54264	1.64545	4.18809	-3.53181	0.000412722	0.0201294	yes
XLOC_014436	-	treatment.9225.1	LOC_Os02g44599; BGIOSGA008771	expressed protein	0.171628	3.12846	-2.54264	1.64545	4.18809	-3.53181	0.000412722	0.0201294	yes
XLOC_014436	-	treatment.9237.1	LOC_Os02g44599; BGIOSGA008771	expressed protein	0.171628	3.12846	-2.54264	1.64545	4.18809	-3.53181	0.000412722	0.0201294	yes
XLOC_014436	-	treatment.9237.2	LOC_Os02g44599; BGIOSGA008771	expressed protein	0.171628	3.12846	-2.54264	1.64545	4.18809	-3.53181	0.000412722	0.0201294	yes
XLOC_014436	-	treatment.9237.3	LOC_Os02g44599; BGIOSGA008771	expressed protein	0.171628	3.12846	-2.54264	1.64545	4.18809	-3.53181	0.000412722	0.0201294	yes
XLOC_014436	-	treatment.9238.1	LOC_Os02g44599; BGIOSGA008771	expressed protein	0.171628	3.12846	-2.54264	1.64545	4.18809	-3.53181	0.000412722	0.0201294	yes
XLOC_014436	-	-	LOC_Os02g44599; BGIOSGA008771	expressed protein	0.171628	3.12846	-2.54264	1.64545	4.18809	-3.53181	0.000412722	0.0201294	yes
XLOC_014436	-	-	LOC_Os02g44599; BGIOSGA008771	expressed protein	0.171628	3.12846	-2.54264	1.64545	4.18809	-3.53181	0.000412722	0.0201294	yes
XLOC_014436	-	-	LOC_Os02g44599; BGIOSGA008771	expressed protein	0.171628	3.12846	-2.54264	1.64545	4.18809	-3.53181	0.000412722	0.0201294	yes
XLOC_014436	-	-	LOC_Os02g44599; BGIOSGA008771	expressed protein	0.171628	3.12846	-2.54264	1.64545	4.18809	-3.53181	0.000412722	0.0201294	yes
XLOC_034479	control.21284.1	-	BGIOSGA026378; LOC_Os07g47760	POEI50 - Pollen Ole e I allergen and extensin family protein precursor, expressed	0.421722	7.56387	-1.24564	2.91912	4.16476	-3.55128	0.000383357	0.0194197	yes
XLOC_034479	-	treatment.21157.1	BGIOSGA026378; LOC_Os07g47760	POEI50 - Pollen Ole e I allergen and extensin family protein precursor, expressed	0.421722	7.56387	-1.24564	2.91912	4.16476	-3.55128	0.000383357	0.0194197	yes
XLOC_026645	-	-	-	-	0.133253	2.36928	-2.90776	1.24445	4.15221	-4.06325	4.83945e-05	0.00466862	yes
XLOC_018267	control.11424.1	treatment.11334.1	LOC_Os03g19590	phytochrome B, putative, expressed	1.16803	20.6941	0.224077	4.37115	4.14708	-5.56501	2.62133e-08	1.24457e-05	yes
XLOC_018267	-	-	LOC_Os03g19590	phytochrome B, putative, expressed	1.16803	20.6941	0.224077	4.37115	4.14708	-5.56501	2.62133e-08	1.24457e-05	yes
XLOC_003786	-	-	-	-	49.1765	856.802	5.6199	9.74282	4.12292	-6.21661	5.08017e-10	3.8441e-07	yes
XLOC_016170	control.8892.1	-	BGIOSGA006198; LOC_Os02g36530	expressed protein	1.36644	23.7275	0.450422	4.56849	4.11807	-5.52654	3.26612e-08	1.49219e-05	yes
XLOC_016170	-	treatment.8790.1	BGIOSGA006198; LOC_Os02g36530	expressed protein	1.36644	23.7275	0.450422	4.56849	4.11807	-5.52654	3.26612e-08	1.49219e-05	yes
XLOC_016170	-	-	BGIOSGA006198; LOC_Os02g36530	expressed protein	1.36644	23.7275	0.450422	4.56849	4.11807	-5.52654	3.26612e-08	1.49219e-05	yes
XLOC_023286	control.14323.1	treatment.14188.1	BGIOSGA016537; LOC_Os04g38540	aldose 1-epimerase, putative, expressed	0.295413	5.12265	-1.75919	2.35689	4.11608	-3.47109	0.000518358	0.0235931	yes
XLOC_023286	-	treatment.14189.1	BGIOSGA016537; LOC_Os04g38540	aldose 1-epimerase, putative, expressed	0.295413	5.12265	-1.75919	2.35689	4.11608	-3.47109	0.000518358	0.0235931	yes
XLOC_039277	-	-	-	-	14.8275	252.783	3.8902	7.98176	4.09155	-4.54722	5.43585e-06	0.00088338	yes
XLOC_001407	-	-	-	-	1.08344	18.3627	0.115619	4.19871	4.08308	-3.54162	0.000397681	0.0196687	yes
XLOC_017557	-	-	-	-	1.99861	33.5806	0.998997	5.06956	4.07056	-5.48876	4.04756e-08	1.81496e-05	yes
XLOC_006402	-	-	-	-	1.02175	16.9157	0.0310422	4.08029	4.04925	-4.00587	6.17884e-05	0.0055518	yes
XLOC_017441	control.10234.1	treatment.10155.1	BGIOSGA011651; LOC_Os03g01210	uncharacterized Cys-rich domain containing protein, putative, expressed	0.128172	2.11047	-2.96385	1.07756	4.04141	-3.40421	0.000663563	0.0274849	yes
XLOC_037154	-	-	-	-	0.234293	3.83753	-2.09361	1.94018	4.03379	-3.39361	0.000689777	0.027977	yes
XLOC_030157	-	-	-	-	1.03695	16.9323	0.0523463	4.08171	4.02935	-3.84946	0.00011838	0.00898197	yes
XLOC_007630	-	-	-	-	9.81231	159.961	3.29459	7.32158	4.02698	-5.15075	2.5945e-07	8.60594e-05	yes
XLOC_020086	-	-	-	-	0.695639	11.2713	-0.523589	3.49458	4.01817	-3.37827	0.000729433	0.0290024	yes
XLOC_029035	control.17267.1	treatment.17163.1	BGIOSGA017717; LOC_Os05g44300	plant-specific domain TIGR01615 family protein, expressed	0.977957	15.8356	-0.0321571	3.9851	4.01725	-5.21314	1.85667e-07	6.71006e-05	yes
XLOC_029035	control.17276.1	-	BGIOSGA017717; LOC_Os05g44300	plant-specific domain TIGR01615 family protein, expressed	0.977957	15.8356	-0.0321571	3.9851	4.01725	-5.21314	1.85667e-07	6.71006e-05	yes
XLOC_029035	-	treatment.17164.1	BGIOSGA017717; LOC_Os05g44300	plant-specific domain TIGR01615 family protein, expressed	0.977957	15.8356	-0.0321571	3.9851	4.01725	-5.21314	1.85667e-07	6.71006e-05	yes
XLOC_022428	-	treatment.12682.1	LOC_Os03g54220	expressed protein	0.511847	8.28658	-0.966215	3.05078	4.01699	-5.25825	1.45435e-07	5.58977e-05	yes
XLOC_031665	control.18371.1	-	BGIOSGA021624;LOC_Os06g12120	BRASSINOSTEROID INSENSITIVE 1-associated receptor kinase 1 precursor, putative, expressed	20.4109	329.936	4.35127	8.36604	4.01477	-6.03897	1.55099e-09	1.07302e-06	yes
XLOC_031665	control.18371.2	treatment.18215.2	BGIOSGA021624;LOC_Os06g12120	BRASSINOSTEROID INSENSITIVE 1-associated receptor kinase 1 precursor, putative, expressed	20.4109	329.936	4.35127	8.36604	4.01477	-6.03897	1.55099e-09	1.07302e-06	yes
XLOC_031665	-	treatment.18215.1	BGIOSGA021624;LOC_Os06g12120	BRASSINOSTEROID INSENSITIVE 1-associated receptor kinase 1 precursor, putative, expressed	20.4109	329.936	4.35127	8.36604	4.01477	-6.03897	1.55099e-09	1.07302e-06	yes
XLOC_031665	-	-	BGIOSGA021624;LOC_Os06g12120	BRASSINOSTEROID INSENSITIVE 1-associated receptor kinase 1 precursor, putative, expressed	20.4109	329.936	4.35127	8.36604	4.01477	-6.03897	1.55099e-09	1.07302e-06	yes
XLOC_031665	-	-	BGIOSGA021624;LOC_Os06g12120	BRASSINOSTEROID INSENSITIVE 1-associated receptor kinase 1 precursor, putative, expressed	20.4109	329.936	4.35127	8.36604	4.01477	-6.03897	1.55099e-09	1.07302e-06	yes
XLOC_029213	-	-	-	-	0.253305	4.07173	-1.98105	2.02564	4.00669	-4.82772	1.38107e-06	0.000295939	yes
XLOC_008498	-	-	-	-	2.28394	36.1566	1.19152	5.17619	3.98466	-5.60239	2.11417e-08	1.02385e-05	yes
XLOC_004261	control.1933.1	-	BGIOSGA001092; LOC_Os01g46810	viral A-type inclusion protein repeat containing protein, expressed	0.905036	14.2726	-0.143953	3.83518	3.97913	-4.37	1.24249e-05	0.00167143	yes
XLOC_004261	-	treatment.1886.1	BGIOSGA001092; LOC_Os01g46810	viral A-type inclusion protein repeat containing protein, expressed	0.905036	14.2726	-0.143953	3.83518	3.97913	-4.37	1.24249e-05	0.00167143	yes
XLOC_034780	control.19969.3	-	BGIOSGA024772; LOC_Os07g06890	FAD-linked oxidoreductase protein, putative, expressed	0.70823	10.8048	-0.49771	3.4336	3.93131	-3.41544	0.000636792	0.0270067	yes
XLOC_034780	control.19969.1	-	BGIOSGA024772; LOC_Os07g06890	FAD-linked oxidoreductase protein, putative, expressed	0.70823	10.8048	-0.49771	3.4336	3.93131	-3.41544	0.000636792	0.0270067	yes
XLOC_034780	control.19969.2	-	BGIOSGA024772; LOC_Os07g06890	FAD-linked oxidoreductase protein, putative, expressed	0.70823	10.8048	-0.49771	3.4336	3.93131	-3.41544	0.000636792	0.0270067	yes
XLOC_034780	-	treatment.19787.1	BGIOSGA024772; LOC_Os07g06890	FAD-linked oxidoreductase protein, putative, expressed	0.70823	10.8048	-0.49771	3.4336	3.93131	-3.41544	0.000636792	0.0270067	yes
XLOC_034780	-	treatment.19787.2	BGIOSGA024772; LOC_Os07g06890	FAD-linked oxidoreductase protein, putative, expressed	0.70823	10.8048	-0.49771	3.4336	3.93131	-3.41544	0.000636792	0.0270067	yes
XLOC_034780	-	-	BGIOSGA024772; LOC_Os07g06890	FAD-linked oxidoreductase protein, putative, expressed	0.70823	10.8048	-0.49771	3.4336	3.93131	-3.41544	0.000636792	0.0270067	yes
XLOC_034780	-	-	BGIOSGA024772; LOC_Os07g06890	FAD-linked oxidoreductase protein, putative, expressed	0.70823	10.8048	-0.49771	3.4336	3.93131	-3.41544	0.000636792	0.0270067	yes
XLOC_034780	-	-	BGIOSGA024772; LOC_Os07g06890	FAD-linked oxidoreductase protein, putative, expressed	0.70823	10.8048	-0.49771	3.4336	3.93131	-3.41544	0.000636792	0.0270067	yes
XLOC_003796	control.1338.1	treatment.1313.1	BGIOSGA001933; LOC_Os01g32770	LOB domain-containing protein 41	0.508155	7.73247	-0.976659	2.95093	3.92759	-3.83601	0.00012505	0.00931679	yes
XLOC_003796	-	-	BGIOSGA001933; LOC_Os01g32770	LOB domain-containing protein 41	0.508155	7.73247	-0.976659	2.95093	3.92759	-3.83601	0.00012505	0.00931679	yes
XLOC_028302	control.16322.1	treatment.16358.2	BGIOSGA018439; LOC_Os05g15770	glycosyl hydrolase, putative, expressed	14.5706	221.458	3.86499	7.79089	3.9259	-5.93234	2.98654e-09	1.95449e-06	yes
XLOC_028302	-	treatment.16358.1	BGIOSGA018439; LOC_Os05g15770	glycosyl hydrolase, putative, expressed	14.5706	221.458	3.86499	7.79089	3.9259	-5.93234	2.98654e-09	1.95449e-06	yes
XLOC_028302	-	-	BGIOSGA018439; LOC_Os05g15770	glycosyl hydrolase, putative, expressed	14.5706	221.458	3.86499	7.79089	3.9259	-5.93234	2.98654e-09	1.95449e-06	yes
XLOC_000138	control.131.1	-	BGIOSGA002704; LOC_Os01g03950	glycosyl hydrolase, family 31, putative, expressed	0.9732	14.7397	-0.0391918	3.88164	3.92083	-5.36419	8.13119e-08	3.51587e-05	yes
XLOC_000138	control.132.1	-	BGIOSGA002704; LOC_Os01g03950	glycosyl hydrolase, family 31, putative, expressed	0.9732	14.7397	-0.0391918	3.88164	3.92083	-5.36419	8.13119e-08	3.51587e-05	yes
XLOC_000138	control.133.1	-	BGIOSGA002704; LOC_Os01g03950	glycosyl hydrolase, family 31, putative, expressed	0.9732	14.7397	-0.0391918	3.88164	3.92083	-5.36419	8.13119e-08	3.51587e-05	yes
XLOC_000138	-	treatment.159.1	BGIOSGA002704; LOC_Os01g03950	glycosyl hydrolase, family 31, putative, expressed	0.9732	14.7397	-0.0391918	3.88164	3.92083	-5.36419	8.13119e-08	3.51587e-05	yes
XLOC_019525	control.12940.1	treatment.12867.1	BGIOSGA013704; LOC_Os03g57660	Probable glutamate carboxypeptidase 2	0.793405	12.0034	-0.333871	3.58537	3.91924	-4.77657	1.7831e-06	0.000353246	yes
XLOC_011149	control.6712.1	treatment.6656.1	BGIOSGA037301; LOC_Os12g23190	tyrosine phosphatase family protein, putative, expressed	0.396219	5.97935	-1.33563	2.57999	3.91562	-5.32338	1.01854e-07	4.25223e-05	yes
XLOC_011149	control.6712.2	treatment.6656.2	BGIOSGA037301; LOC_Os12g23190	tyrosine phosphatase family protein, putative, expressed	0.396219	5.97935	-1.33563	2.57999	3.91562	-5.32338	1.01854e-07	4.25223e-05	yes
XLOC_034888	-	-	-	-	0.747649	11.2356	-0.419567	3.49001	3.90957	-3.74798	0.000178267	0.0118177	yes
XLOC_007909	control.4750.2	-	BGIOSGA031486; LOC_Os10g39400	expressed protein	0.138552	2.07633	-2.8515	1.05404	3.90554	-3.28358	0.00102498	0.0355061	yes
XLOC_007909	control.4750.1	-	BGIOSGA031486; LOC_Os10g39400	expressed protein	0.138552	2.07633	-2.8515	1.05404	3.90554	-3.28358	0.00102498	0.0355061	yes
XLOC_007909	control.4750.3	-	BGIOSGA031486; LOC_Os10g39400	expressed protein	0.138552	2.07633	-2.8515	1.05404	3.90554	-3.28358	0.00102498	0.0355061	yes
XLOC_007909	-	treatment.4699.1	BGIOSGA031486; LOC_Os10g39400	expressed protein	0.138552	2.07633	-2.8515	1.05404	3.90554	-3.28358	0.00102498	0.0355061	yes
XLOC_007909	-	-	BGIOSGA031486; LOC_Os10g39400	expressed protein	0.138552	2.07633	-2.8515	1.05404	3.90554	-3.28358	0.00102498	0.0355061	yes
XLOC_038201	-	-	-	-	26.7396	399.98	4.74091	8.64378	3.90288	-3.89295	9.9034e-05	0.00796468	yes
XLOC_005408	control.345.1	-	-	-	0.191772	2.86421	-2.38254	1.51814	3.90067	-3.27948	0.00103997	0.0357697	yes
XLOC_039488	-	treatment.23311.1	BGIOSGA030581; LOC_Os09g19160	Senescence-induced receptor-like serine/threonine-protein kinase	0.132163	1.94857	-2.91961	0.962416	3.88202	-4.26826	1.97004e-05	0.00228242	yes
XLOC_039488	-	-	BGIOSGA030581; LOC_Os09g19160	Senescence-induced receptor-like serine/threonine-protein kinase	0.132163	1.94857	-2.91961	0.962416	3.88202	-4.26826	1.97004e-05	0.00228242	yes
XLOC_003513	control.979.1	treatment.986.1	BGIOSGA001819; LOC_Os01g19470	nodal modulator 1 precursor, putative, expressed	19.6536	286.585	4.29672	8.16282	3.8661	-5.81432	6.08792e-09	3.50983e-06	yes
XLOC_015167	control.7537.1	-	BGIOSGA007184; LOC_Os02g03960	CPuORF1 - conserved peptide uORF-containing transcript, expressed	0.105293	1.53446	-3.24752	0.617731	3.86525	-3.2475	0.00116423	0.038364	yes
XLOC_015167	control.7538.1	treatment.7465.1	BGIOSGA007184; LOC_Os02g03960	CPuORF1 - conserved peptide uORF-containing transcript, expressed	0.105293	1.53446	-3.24752	0.617731	3.86525	-3.2475	0.00116423	0.038364	yes
XLOC_015167	-	treatment.7466.1	BGIOSGA007184; LOC_Os02g03960	CPuORF1 - conserved peptide uORF-containing transcript, expressed	0.105293	1.53446	-3.24752	0.617731	3.86525	-3.2475	0.00116423	0.038364	yes
XLOC_015167	-	-	BGIOSGA007184; LOC_Os02g03960	CPuORF1 - conserved peptide uORF-containing transcript, expressed	0.105293	1.53446	-3.24752	0.617731	3.86525	-3.2475	0.00116423	0.038364	yes
XLOC_030707	control.19067.1	-	BGIOSGA023211; LOC_Os06g39906	homeobox domain containing protein, expressed	1.57591	22.8305	0.656185	4.51289	3.85671	-3.76296	0.000167912	0.0112627	yes
XLOC_030707	-	treatment.18904.1	BGIOSGA023211; LOC_Os06g39906	homeobox domain containing protein, expressed	1.57591	22.8305	0.656185	4.51289	3.85671	-3.76296	0.000167912	0.0112627	yes
XLOC_034285	-	-	-	-	4.5296	65.0631	2.17938	6.02377	3.84438	-5.15591	2.52406e-07	8.50565e-05	yes
XLOC_022241	control.11234.1	-	BGIOSGA007347; LOC_Os02g01720	transmembrane protein 120A, putative, expressed	0.634458	8.87119	-0.656403	3.14913	3.80553	-3.21786	0.0012915	0.0410938	yes
XLOC_022241	-	treatment.11147.1	BGIOSGA007347; LOC_Os02g01720	transmembrane protein 120A, putative, expressed	0.634458	8.87119	-0.656403	3.14913	3.80553	-3.21786	0.0012915	0.0410938	yes
XLOC_031876	control.18521.1	-	BGIOSGA021417; LOC_Os06g18900	cadmium tolerance factor, putative, expressed	0.113918	1.5832	-3.13393	0.662844	3.79677	-3.1877	0.00143409	0.0440113	yes
XLOC_031876	-	treatment.18400.1	BGIOSGA021417; LOC_Os06g18900	cadmium tolerance factor, putative, expressed	0.113918	1.5832	-3.13393	0.662844	3.79677	-3.1877	0.00143409	0.0440113	yes
XLOC_031876	-	-	BGIOSGA021417; LOC_Os06g18900	cadmium tolerance factor, putative, expressed	0.113918	1.5832	-3.13393	0.662844	3.79677	-3.1877	0.00143409	0.0440113	yes
XLOC_000154	control.177.1	-	LOC_Os01g04324	expressed protein	1.03027	14.2792	0.0430225	3.83584	3.79283	-5.07184	3.93988e-07	0.000118747	yes
XLOC_000154	-	treatment.195.1	LOC_Os01g04324	expressed protein	1.03027	14.2792	0.0430225	3.83584	3.79283	-5.07184	3.93988e-07	0.000118747	yes
XLOC_006739	control.4673.1	treatment.4626.1	BGIOSGA033285; LOC_Os10g37480	STE_PAK_Ste20_STLK.6 - STE kinases include homologs to sterile 7, sterile 11 and sterile 20 from yeast, expressed	9.6421	133.497	3.26935	7.06066	3.79132	-5.62457	1.85969e-08	9.38137e-06	yes
XLOC_025467	-	treatment.14843.1	BGIOSGA016991; LOC_Os04g49430	ZR1 protein, putative, expressed	6.31226	87.1003	2.65816	6.44461	3.78645	-5.60678	2.06123e-08	1.01859e-05	yes
XLOC_038443	control.22570.1	-	BGIOSGA026934; LOC_Os08g33670	Protein CUP-SHAPED COTYLEDON 3, no apical meristem protein, putative, expressed	2.32965	31.799	1.22011	4.99091	3.77079	-3.64441	0.000268003	0.0151977	yes
XLOC_038443	-	treatment.22336.1	BGIOSGA026934; LOC_Os08g33670	Protein CUP-SHAPED COTYLEDON 3, no apical meristem protein, putative, expressed	2.32965	31.799	1.22011	4.99091	3.77079	-3.64441	0.000268003	0.0151977	yes
XLOC_038443	-	-	BGIOSGA026934; LOC_Os08g33670	Protein CUP-SHAPED COTYLEDON 3, no apical meristem protein, putative, expressed	2.32965	31.799	1.22011	4.99091	3.77079	-3.64441	0.000268003	0.0151977	yes
XLOC_019441	control.12843.1	treatment.12749.1	BGIOSGA013621; LOC_Os03g55600	CAMK_CAMK_like.22 - CAMK includes calcium/calmodulin depedent protein kinases, expressed	2.72521	37.0623	1.44637	5.21188	3.76551	-5.25337	1.49343e-07	5.65028e-05	yes
XLOC_023751	control.14985.1	-	-	-	4.28818	57.9483	2.10037	5.85669	3.75633	-4.76012	1.93479e-06	0.000374791	yes
XLOC_027051	control.16694.1	-	BGIOSGA019815; LOC_Os05g32760	BZIP protein, putative, expressed	0.571366	7.61869	-0.807513	2.92954	3.73706	-3.13523	0.0017172	0.048632	yes
XLOC_027051	control.16694.2	-	BGIOSGA019815; LOC_Os05g32760	BZIP protein, putative, expressed	0.571366	7.61869	-0.807513	2.92954	3.73706	-3.13523	0.0017172	0.048632	yes
XLOC_027051	-	treatment.16587.1	BGIOSGA019815; LOC_Os05g32760	BZIP protein, putative, expressed	0.571366	7.61869	-0.807513	2.92954	3.73706	-3.13523	0.0017172	0.048632	yes
XLOC_027051	-	-	BGIOSGA019815; LOC_Os05g32760	BZIP protein, putative, expressed	0.571366	7.61869	-0.807513	2.92954	3.73706	-3.13523	0.0017172	0.048632	yes
XLOC_001816	-	-	-	-	2.938	39.0714	1.55483	5.28804	3.73321	-4.77437	1.80271e-06	0.000353246	yes
XLOC_016806	-	-	-	-	0.265196	3.52245	-1.91487	1.81658	3.73145	-4.50206	6.72971e-06	0.00106505	yes
XLOC_039019	control.21954.1	-	-	-	0.24096	3.19329	-2.05313	1.67504	3.72818	-3.12722	0.00176465	0.0494552	yes
XLOC_031203	-	-	-	-	6.43387	84.4905	2.68569	6.40072	3.71503	-3.69815	0.000217176	0.0134838	yes
XLOC_000708	control.900.1	treatment.914.1	BGIOSGA003276; LOC_Os01g18070	bacterial transferase hexapeptide domain containing protein, expressed	110.385	1445.2	6.7864	10.4971	3.71064	-3.82638	0.00013004	0.00954176	yes
XLOC_027156	control.16851.1	treatment.16762.1	BGIOSGA019919; LOC_Os05g35720	Transmembrane protein 18, putative, expressed	0.795796	10.255	-0.329529	3.35826	3.68778	-3.91091	9.19489e-05	0.00757296	yes
XLOC_037155	-	-	-	-	39.5372	506.921	5.30514	8.98562	3.68048	-4.05523	5.0085e-05	0.00475591	yes
XLOC_003448	-	-	-	-	1.20795	15.3401	0.272561	3.93924	3.66667	-3.56609	0.000362346	0.0187475	yes
XLOC_019929	-	-	-	-	3.15969	39.8673	1.65978	5.31713	3.65735	-4.20969	2.5572e-05	0.00280808	yes
XLOC_005229	-	-	-	-	0.449182	5.60556	-1.15463	2.48686	3.64149	-4.73797	2.15869e-06	0.000408363	yes
XLOC_012560	control.7012.1	-	BGIOSGA036022; LOC_Os12g36950	CTP synthase, putative, expressed	3.49619	43.3352	1.80578	5.43747	3.63168	-5.13675	2.79535e-07	8.90614e-05	yes
XLOC_012560	control.7012.2	treatment.6947.1	BGIOSGA036022; LOC_Os12g36950	CTP synthase, putative, expressed	3.49619	43.3352	1.80578	5.43747	3.63168	-5.13675	2.79535e-07	8.90614e-05	yes
XLOC_010831	-	treatment.6252.1	BGIOSGA036991; LOC_Os12g05280	zinc finger, C3HC4 type domain containing protein, expressed	6.00957	74.2533	2.58726	6.21438	3.62712	-4.47541	7.6264e-06	0.00117737	yes
XLOC_017957	control.10960.1	-	BGIOSGA012161; LOC_Os03g12550	Putative uncharacterized protein	17.535	215.465	4.13217	7.75131	3.61914	-5.42739	5.7184e-08	2.51755e-05	yes
XLOC_017957	-	treatment.10901.1	BGIOSGA012161; LOC_Os03g12550	Putative uncharacterized protein	17.535	215.465	4.13217	7.75131	3.61914	-5.42739	5.7184e-08	2.51755e-05	yes
XLOC_039473	control.23527.1	treatment.23316.1	BGIOSGA030566; LOC_Os09g17740	Chlorophyll a-b binding protein 1, chloroplastic, putative, expressed	0.140188	1.72238	-2.83457	0.784403	3.61896	-3.47837	0.000504467	0.023267	yes
XLOC_005497	-	treatment.1026.1	BGIOSGA025105	Putative uncharacterized protein	0.427438	5.20863	-1.22621	2.3809	3.60712	-4.1469	3.37007e-05	0.00353259	yes
XLOC_033340	control.20037.1	treatment.19855.1	BGIOSGA025246; LOC_Os07g08120	BTBT2 - Bric-a-Brac, Tramtrack, Broad Complex BTB domain with tetratricopeptide repeats, expressed	8.00179	97.056	3.00032	6.60075	3.60042	-4.79608	1.61799e-06	0.000334854	yes
XLOC_034010	control.20725.1	treatment.20535.1	BGIOSGA025914; LOC_Os07g36490	RNA recognition motif containing protein, putative, expressed	0.24524	2.96693	-2.02773	1.56897	3.5967	-4.67199	2.98296e-06	0.000547192	yes
XLOC_009275	control.6272.1	treatment.6178.1	BGIOSGA035658; LOC_Os11g43950	dnaJ domain containing protein, expressed	206.02	2488.02	7.68664	11.2808	3.59414	-5.34764	8.91077e-08	3.78536e-05	yes
XLOC_016731	control.9715.1	treatment.9609.1	BGIOSGA005648; LOC_Os02g50730	metalloendoproteinase 1 precursor, putative, expressed	5.09314	61.4469	2.34856	5.94127	3.59271	-3.81454	0.000136439	0.00985804	yes
XLOC_031499	-	-	-	-	1.17754	14.1882	0.235776	3.82662	3.59084	-4.78391	1.7192e-06	0.000349821	yes
XLOC_012960	control.7348.1	treatment.7291.1	BGIOSGA037876; LOC_Os12g44340	ATMAP70 protein, putative, expressed	1.44302	17.2937	0.529091	4.11217	3.58309	-5.06668	4.04822e-07	0.000119541	yes
XLOC_026699	-	-	-	-	13.5546	162.207	3.76071	7.34169	3.58098	-5.14367	2.69418e-07	8.69825e-05	yes
XLOC_007831	control.4624.1	treatment.4595.2	BGIOSGA031565; LOC_Os10g36848	cytochrome P450, putative, expressed	6.20182	74.0504	2.63269	6.21044	3.57775	-4.9681	6.76122e-07	0.000168926	yes
XLOC_007831	control.4625.1	-	BGIOSGA031565; LOC_Os10g36848	cytochrome P450, putative, expressed	6.20182	74.0504	2.63269	6.21044	3.57775	-4.9681	6.76122e-07	0.000168926	yes
XLOC_007831	-	treatment.4575.1	BGIOSGA031565; LOC_Os10g36848	cytochrome P450, putative, expressed	6.20182	74.0504	2.63269	6.21044	3.57775	-4.9681	6.76122e-07	0.000168926	yes
XLOC_007831	-	treatment.4595.1	BGIOSGA031565; LOC_Os10g36848	cytochrome P450, putative, expressed	6.20182	74.0504	2.63269	6.21044	3.57775	-4.9681	6.76122e-07	0.000168926	yes
XLOC_007831	-	-	BGIOSGA031565; LOC_Os10g36848	cytochrome P450, putative, expressed	6.20182	74.0504	2.63269	6.21044	3.57775	-4.9681	6.76122e-07	0.000168926	yes
XLOC_007831	-	-	BGIOSGA031565; LOC_Os10g36848	cytochrome P450, putative, expressed	6.20182	74.0504	2.63269	6.21044	3.57775	-4.9681	6.76122e-07	0.000168926	yes
XLOC_018279	control.11423.1	treatment.11345.1	BGIOSGA012489; LOC_Os03g19870	GPN-loop GTPase 1 homolog	1.63999	19.3012	0.713687	4.27062	3.55693	-5.02302	5.08653e-07	0.000140275	yes
XLOC_018279	-	-	BGIOSGA012489; LOC_Os03g19870	GPN-loop GTPase 1 homolog	1.63999	19.3012	0.713687	4.27062	3.55693	-5.02302	5.08653e-07	0.000140275	yes
XLOC_027166	control.16883.1	treatment.16791.2	BGIOSGA019929; LOC_Os05g36110	protein of unknown function DUF502 domain containing protein, expressed	9.27643	108.818	3.21357	6.76577	3.55221	-5.08913	3.59704e-07	0.000110252	yes
XLOC_027166	control.16883.2	-	BGIOSGA019929; LOC_Os05g36110	protein of unknown function DUF502 domain containing protein, expressed	9.27643	108.818	3.21357	6.76577	3.55221	-5.08913	3.59704e-07	0.000110252	yes
XLOC_027166	-	treatment.16791.1	BGIOSGA019929; LOC_Os05g36110	protein of unknown function DUF502 domain containing protein, expressed	9.27643	108.818	3.21357	6.76577	3.55221	-5.08913	3.59704e-07	0.000110252	yes
XLOC_027166	-	-	BGIOSGA019929; LOC_Os05g36110	protein of unknown function DUF502 domain containing protein, expressed	9.27643	108.818	3.21357	6.76577	3.55221	-5.08913	3.59704e-07	0.000110252	yes
XLOC_031058	control.19551.1	-	BGIOSGA023550; LOC_Os06g48620	4-amino-4-deoxychorismate synthase, putative, expressed	4.40543	51.5476	2.13928	5.68783	3.54855	-4.7805	1.74857e-06	0.000350851	yes
XLOC_031058	control.19551.2	-	BGIOSGA023550; LOC_Os06g48620	4-amino-4-deoxychorismate synthase, putative, expressed	4.40543	51.5476	2.13928	5.68783	3.54855	-4.7805	1.74857e-06	0.000350851	yes
XLOC_031058	-	treatment.19370.1	BGIOSGA023550; LOC_Os06g48620	4-amino-4-deoxychorismate synthase, putative, expressed	4.40543	51.5476	2.13928	5.68783	3.54855	-4.7805	1.74857e-06	0.000350851	yes
XLOC_031058	-	treatment.19370.2	BGIOSGA023550; LOC_Os06g48620	4-amino-4-deoxychorismate synthase, putative, expressed	4.40543	51.5476	2.13928	5.68783	3.54855	-4.7805	1.74857e-06	0.000350851	yes
XLOC_031058	-	treatment.19370.3	BGIOSGA023550; LOC_Os06g48620	4-amino-4-deoxychorismate synthase, putative, expressed	4.40543	51.5476	2.13928	5.68783	3.54855	-4.7805	1.74857e-06	0.000350851	yes
XLOC_031058	-	-	BGIOSGA023550; LOC_Os06g48620	4-amino-4-deoxychorismate synthase, putative, expressed	4.40543	51.5476	2.13928	5.68783	3.54855	-4.7805	1.74857e-06	0.000350851	yes
XLOC_031058	-	-	BGIOSGA023550; LOC_Os06g48620	4-amino-4-deoxychorismate synthase, putative, expressed	4.40543	51.5476	2.13928	5.68783	3.54855	-4.7805	1.74857e-06	0.000350851	yes
XLOC_031058	-	-	BGIOSGA023550; LOC_Os06g48620	4-amino-4-deoxychorismate synthase, putative, expressed	4.40543	51.5476	2.13928	5.68783	3.54855	-4.7805	1.74857e-06	0.000350851	yes
XLOC_021568	-	-	-	-	0.468106	5.47721	-1.09509	2.45344	3.54853	-4.56481	4.99952e-06	0.000823526	yes
XLOC_033064	control.19510.1	-	-	-	0.218756	2.54181	-2.19261	1.34586	3.53846	-4.46318	8.07518e-06	0.00122208	yes
XLOC_008486	-	-	-	-	5.20909	60.016	2.38103	5.90728	3.52624	-4.37366	1.22179e-05	0.00165516	yes
XLOC_033267	-	-	-	-	6.43704	74.1247	2.6864	6.21188	3.52549	-4.81116	1.50054e-06	0.000315949	yes
XLOC_018394	-	-	-	-	9.06195	103.602	3.17982	6.69491	3.51509	-5.09254	3.53304e-07	0.000109678	yes
XLOC_029707	-	-	-	-	0.152725	1.73936	-2.71099	0.798557	3.50955	-3.43953	0.000582729	0.02557	yes
XLOC_029214	control.17545.1	-	-	-	12.6758	144.288	3.664	7.17281	3.5088	-4.96238	6.96346e-07	0.000172054	yes
XLOC_029214	-	-	-	-	12.6758	144.288	3.664	7.17281	3.5088	-4.96238	6.96346e-07	0.000172054	yes
XLOC_029214	-	-	-	-	12.6758	144.288	3.664	7.17281	3.5088	-4.96238	6.96346e-07	0.000172054	yes
XLOC_000442	control.640.1	treatment.601.1	BGIOSGA003012; LOC_Os01g11900	hhH-GPD superfamily base excision DNA repair protein, expressed	2.13974	24.3465	1.09744	4.60564	3.50821	-4.29466	1.74964e-05	0.00210775	yes
XLOC_031442	control.18039.1	-	BGIOSGA021847; LOC_Os06g06760	protein kinase, putative, expressed	6.738	76.5525	2.75232	6.25838	3.50606	-5.0091	5.46855e-07	0.000145512	yes
XLOC_031442	control.18039.2	-	BGIOSGA021847; LOC_Os06g06760	protein kinase, putative, expressed	6.738	76.5525	2.75232	6.25838	3.50606	-5.0091	5.46855e-07	0.000145512	yes
XLOC_031442	control.18039.3	-	BGIOSGA021847; LOC_Os06g06760	protein kinase, putative, expressed	6.738	76.5525	2.75232	6.25838	3.50606	-5.0091	5.46855e-07	0.000145512	yes
XLOC_031442	-	treatment.17911.1	BGIOSGA021847; LOC_Os06g06760	protein kinase, putative, expressed	6.738	76.5525	2.75232	6.25838	3.50606	-5.0091	5.46855e-07	0.000145512	yes
XLOC_031442	-	treatment.17915.1	BGIOSGA021847; LOC_Os06g06760	protein kinase, putative, expressed	6.738	76.5525	2.75232	6.25838	3.50606	-5.0091	5.46855e-07	0.000145512	yes
XLOC_031442	-	treatment.17915.2	BGIOSGA021847; LOC_Os06g06760	protein kinase, putative, expressed	6.738	76.5525	2.75232	6.25838	3.50606	-5.0091	5.46855e-07	0.000145512	yes
XLOC_038518	control.22662.1	-	LOC_Os08g35930	OsFBL50 - F-box domain and LRR containing protein, expressed	0.569089	6.46033	-0.813274	2.69161	3.50488	-4.77367	1.80897e-06	0.000353246	yes
XLOC_038518	control.22662.2	treatment.22440.2	LOC_Os08g35930	OsFBL50 - F-box domain and LRR containing protein, expressed	0.569089	6.46033	-0.813274	2.69161	3.50488	-4.77367	1.80897e-06	0.000353246	yes
XLOC_038518	-	treatment.22440.1	LOC_Os08g35930	OsFBL50 - F-box domain and LRR containing protein, expressed	0.569089	6.46033	-0.813274	2.69161	3.50488	-4.77367	1.80897e-06	0.000353246	yes
XLOC_004555	-	-	-	-	0.507965	5.76374	-0.977199	2.52701	3.5042	-4.31106	1.62471e-05	0.00200169	yes
XLOC_020031	-	-	-	-	8.43361	95.126	3.07615	6.57177	3.49562	-4.87287	1.09989e-06	0.0002466	yes
XLOC_029978	control.18228.1	treatment.18099.2	BGIOSGA022509; LOC_Os06g10420	nitrilase, putative, expressed	0.216657	2.43641	-2.20652	1.28476	3.49127	-4.11086	3.94191e-05	0.00399369	yes
XLOC_029978	control.18228.2	treatment.18099.1	BGIOSGA022509; LOC_Os06g10420	nitrilase, putative, expressed	0.216657	2.43641	-2.20652	1.28476	3.49127	-4.11086	3.94191e-05	0.00399369	yes
XLOC_005600	-	treatment.1720.1	BGIOSGA001203; LOC_Os01g43020	CTP synthase, putative, expressed	12.9582	145.337	3.69579	7.18326	3.48747	-5.23516	1.64845e-07	6.04781e-05	yes
XLOC_005489	control.963.1	treatment.977.1	BGIOSGA004472; LOC_Os01g54940	Brassinosteroid LRR receptor kinase	0.415269	4.63895	-1.26788	2.2138	3.48168	-3.67153	0.000241102	0.0141324	yes
XLOC_027847	-	-	-	-	33.4737	373.825	5.06496	8.54622	3.48126	-5.28268	1.2731e-07	5.05359e-05	yes
XLOC_021620	control.12615.1	treatment.12523.1	BGIOSGA009882; LOC_Os03g51670	serine esterase family protein, putative, expressed	0.130069	1.44863	-2.94265	0.534689	3.47734	-3.40796	0.000654495	0.0274186	yes
XLOC_021620	-	-	BGIOSGA009882; LOC_Os03g51670	serine esterase family protein, putative, expressed	0.130069	1.44863	-2.94265	0.534689	3.47734	-3.40796	0.000654495	0.0274186	yes
XLOC_002971	-	-	-	-	4.59449	51.1391	2.1999	5.67635	3.47645	-4.70682	2.51613e-06	0.000468659	yes
XLOC_012509	control.6920.1	treatment.6850.1	BGIOSGA036071; LOC_Os12g34854	RNA polymerase Rpb7, N-terminal domain containing protein, expressed	2.74059	30.3517	1.45449	4.92371	3.46922	-5.15594	2.52355e-07	8.50565e-05	yes
XLOC_000517	control.731.1	treatment.705.1	BGIOSGA028430; LOC_Os01g13350	25.3 kDa vesicle transport protein, putative, expressed	0.749944	8.30005	-0.415145	3.05312	3.46826	-4.31563	1.59146e-05	0.00199666	yes
XLOC_000517	-	-	BGIOSGA028430; LOC_Os01g13350	25.3 kDa vesicle transport protein, putative, expressed	0.749944	8.30005	-0.415145	3.05312	3.46826	-4.31563	1.59146e-05	0.00199666	yes
XLOC_000517	-	-	BGIOSGA028430; LOC_Os01g13350	25.3 kDa vesicle transport protein, putative, expressed	0.749944	8.30005	-0.415145	3.05312	3.46826	-4.31563	1.59146e-05	0.00199666	yes
XLOC_024756	control.14003.1	-	BGIOSGA015193; LOC_Os04g32090	expressed protein	0.636867	7.03096	-0.650936	2.81372	3.46466	-3.67242	0.000240266	0.0141209	yes
XLOC_024756	-	treatment.13878.1	BGIOSGA015193; LOC_Os04g32090	expressed protein	0.636867	7.03096	-0.650936	2.81372	3.46466	-3.67242	0.000240266	0.0141209	yes
XLOC_024756	-	treatment.13878.2	BGIOSGA015193; LOC_Os04g32090	expressed protein	0.636867	7.03096	-0.650936	2.81372	3.46466	-3.67242	0.000240266	0.0141209	yes
XLOC_024756	-	-	BGIOSGA015193; LOC_Os04g32090	expressed protein	0.636867	7.03096	-0.650936	2.81372	3.46466	-3.67242	0.000240266	0.0141209	yes
XLOC_005478	control.855.1	-	BGIOSGA001903; LOC_Os01g16890	ribosomal protein L7Ae, putative, expressed	1.56745	17.3034	0.648419	4.11298	3.46456	-3.7773	0.000158539	0.0108137	yes
XLOC_005478	-	treatment.846.1	BGIOSGA001903; LOC_Os01g16890	ribosomal protein L7Ae, putative, expressed	1.56745	17.3034	0.648419	4.11298	3.46456	-3.7773	0.000158539	0.0108137	yes
XLOC_013894	-	-	-	-	21.4384	236.641	4.42213	7.88656	3.46443	-5.1878	2.12796e-07	7.57743e-05	yes
XLOC_025140	control.14537.1	treatment.14413.1	BGIOSGA014811; LOC_Os04g41560	B-box zinc finger family protein, putative, expressed	5.74354	63.373	2.52194	5.9858	3.46386	-4.8734	1.09693e-06	0.0002466	yes
XLOC_025140	-	treatment.14415.1	BGIOSGA014811; LOC_Os04g41560	B-box zinc finger family protein, putative, expressed	5.74354	63.373	2.52194	5.9858	3.46386	-4.8734	1.09693e-06	0.0002466	yes
XLOC_004961	control.3073.1	-	BGIOSGA000407; LOC_Os01g65320	expressed protein	2.36255	26.0485	1.24034	4.70313	3.46278	-3.45452	0.000551263	0.0244923	yes
XLOC_004961	-	treatment.3107.2	BGIOSGA000407; LOC_Os01g65320	expressed protein	2.36255	26.0485	1.24034	4.70313	3.46278	-3.45452	0.000551263	0.0244923	yes
XLOC_004961	-	treatment.3107.1	BGIOSGA000407; LOC_Os01g65320	expressed protein	2.36255	26.0485	1.24034	4.70313	3.46278	-3.45452	0.000551263	0.0244923	yes
XLOC_004961	-	treatment.3087.1	BGIOSGA000407; LOC_Os01g65320	expressed protein	2.36255	26.0485	1.24034	4.70313	3.46278	-3.45452	0.000551263	0.0244923	yes
XLOC_004961	-	-	BGIOSGA000407; LOC_Os01g65320	expressed protein	2.36255	26.0485	1.24034	4.70313	3.46278	-3.45452	0.000551263	0.0244923	yes
XLOC_031959	control.18601.1	-	BGIOSGA021338; LOC_Os06g21580	expressed protein	4.82075	53.034	2.26926	5.72885	3.45959	-4.0805	4.49392e-05	0.00440549	yes
XLOC_031959	control.18601.2	treatment.18478.2	BGIOSGA021338; LOC_Os06g21580	expressed protein	4.82075	53.034	2.26926	5.72885	3.45959	-4.0805	4.49392e-05	0.00440549	yes
XLOC_031959	-	treatment.18478.1	BGIOSGA021338; LOC_Os06g21580	expressed protein	4.82075	53.034	2.26926	5.72885	3.45959	-4.0805	4.49392e-05	0.00440549	yes
XLOC_031959	-	-	BGIOSGA021338; LOC_Os06g21580	expressed protein	4.82075	53.034	2.26926	5.72885	3.45959	-4.0805	4.49392e-05	0.00440549	yes
XLOC_029989	-	-	-	-	1.26483	13.8906	0.338943	3.79604	3.45709	-3.65694	0.000255243	0.0147505	yes
XLOC_004062	-	-	-	-	0.0953015	1.04627	-3.39136	0.0652552	3.45661	-3.32424	0.00088661	0.0324211	yes
XLOC_031765	-	-	-	-	1.30033	14.2753	0.378878	3.83545	3.45657	-4.06557	4.79145e-05	0.00464081	yes
XLOC_019999	control.10484.1	-	BGIOSGA011487; LOC_Os03g04570	peptide transporter PTR3-A, putative, expressed	1.0675	11.6938	0.0942361	3.54767	3.45344	-4.86913	1.12091e-06	0.000246744	yes
XLOC_019999	control.10484.2	treatment.10402.1	BGIOSGA011487; LOC_Os03g04570	peptide transporter PTR3-A, putative, expressed	1.0675	11.6938	0.0942361	3.54767	3.45344	-4.86913	1.12091e-06	0.000246744	yes
XLOC_016946	-	-	-	-	1.93608	21.1863	0.953139	4.40506	3.45192	-4.59251	4.37955e-06	0.000736433	yes
XLOC_018254	control.11503.1	-	BGIOSGA012462; LOC_Os03g19370	CPuORF4 - conserved peptide uORF-containing transcript, expressed	30.7172	333.526	4.94097	8.38166	3.44068	-5.247	1.54596e-07	5.75905e-05	yes
XLOC_018254	-	treatment.11386.1	BGIOSGA012462; LOC_Os03g19370	CPuORF4 - conserved peptide uORF-containing transcript, expressed	30.7172	333.526	4.94097	8.38166	3.44068	-5.247	1.54596e-07	5.75905e-05	yes
XLOC_018254	-	treatment.11389.1	BGIOSGA012462; LOC_Os03g19370	CPuORF4 - conserved peptide uORF-containing transcript, expressed	30.7172	333.526	4.94097	8.38166	3.44068	-5.247	1.54596e-07	5.75905e-05	yes
XLOC_018254	-	-	BGIOSGA012462; LOC_Os03g19370	CPuORF4 - conserved peptide uORF-containing transcript, expressed	30.7172	333.526	4.94097	8.38166	3.44068	-5.247	1.54596e-07	5.75905e-05	yes
XLOC_002601	-	-	-	-	3.21545	34.8406	1.68502	5.1227	3.43768	-4.3274	1.50878e-05	0.00191276	yes
XLOC_016210	-	-	-	-	4.09199	44.3117	2.0328	5.46962	3.43681	-3.31645	0.000911683	0.0330967	yes
XLOC_002936	control.269.1	-	BGIOSGA002390; LOC_Os01g05640	receptor-like protein kinase 5 precursor, putative, expressed	83.1425	895.269	6.37751	9.80618	3.42866	-4.77997	1.75324e-06	0.000350851	yes
XLOC_002936	-	treatment.400.1	BGIOSGA002390; LOC_Os01g05640	receptor-like protein kinase 5 precursor, putative, expressed	83.1425	895.269	6.37751	9.80618	3.42866	-4.77997	1.75324e-06	0.000350851	yes
XLOC_002936	-	-	BGIOSGA002390; LOC_Os01g05640	receptor-like protein kinase 5 precursor, putative, expressed	83.1425	895.269	6.37751	9.80618	3.42866	-4.77997	1.75324e-06	0.000350851	yes
XLOC_000293	-	-	-	-	1.09743	11.4921	0.134129	3.52257	3.38844	-3.36486	0.000765812	0.0298066	yes
XLOC_007659	control.4363.2	-	BGIOSGA031740; LOC_Os10g32730	haloacid dehalogenase-like hydrolase domain-containing protein 1A, putative, expressed	1.3584	14.0269	0.441908	3.81012	3.36822	-4.22141	2.42781e-05	0.00273428	yes
XLOC_007659	control.4363.1	-	BGIOSGA031740; LOC_Os10g32730	haloacid dehalogenase-like hydrolase domain-containing protein 1A, putative, expressed	1.3584	14.0269	0.441908	3.81012	3.36822	-4.22141	2.42781e-05	0.00273428	yes
XLOC_007659	-	treatment.4351.1	BGIOSGA031740; LOC_Os10g32730	haloacid dehalogenase-like hydrolase domain-containing protein 1A, putative, expressed	1.3584	14.0269	0.441908	3.81012	3.36822	-4.22141	2.42781e-05	0.00273428	yes
XLOC_033272	control.19938.1	-	BGIOSGA025179; LOC_Os07g06460	expressed protein	0.457686	4.71447	-1.12757	2.2371	3.36467	-4.10758	3.99833e-05	0.00403398	yes
XLOC_033272	-	treatment.19753.1	BGIOSGA025179; LOC_Os07g06460	expressed protein	0.457686	4.71447	-1.12757	2.2371	3.36467	-4.10758	3.99833e-05	0.00403398	yes
XLOC_033272	-	-	BGIOSGA025179; LOC_Os07g06460	expressed protein	0.457686	4.71447	-1.12757	2.2371	3.36467	-4.10758	3.99833e-05	0.00403398	yes
XLOC_029562	control.17521.1	treatment.17410.1	BGIOSGA017559; LOC_Os05g48980	ras-related protein, putative, expressed	0.287985	2.96553	-1.79593	1.56829	3.36422	-3.34217	0.000831254	0.0312062	yes
XLOC_034782	-	-	-	-	0.776088	7.94795	-0.365708	2.99058	3.35629	-3.67899	0.000234162	0.0140423	yes
XLOC_034998	-	-	-	-	4.18906	42.7187	2.06663	5.4168	3.35017	-4.46868	7.87043e-06	0.00120617	yes
XLOC_032825	control.19695.1	-	-	-	0.274156	2.78776	-1.86693	1.47911	3.34604	-3.19489	0.00139885	0.0432388	yes
XLOC_032825	-	-	-	-	0.274156	2.78776	-1.86693	1.47911	3.34604	-3.19489	0.00139885	0.0432388	yes
XLOC_005749	-	treatment.2925.1	BGIOSGA005991; LOC_Os02g41954	gibberellin 2-beta-dioxygenase 7, putative, expressed	0.533028	5.39767	-0.907717	2.43234	3.34005	-3.2651	0.00109427	0.0368312	yes
XLOC_014263	control.9051.1	treatment.8950.1	BGIOSGA008599; LOC_Os02g39630	iron-stress related protein, putative, expressed	6.4818	65.534	2.69639	6.03417	3.33778	-4.75027	2.03141e-06	0.000387311	yes
XLOC_028102	-	-	-	-	0.262992	2.63686	-1.92691	1.39882	3.32573	-3.89354	9.87939e-05	0.00796468	yes
XLOC_010214	control.5828.1	treatment.5764.1	BGIOSGA033815; LOC_Os11g35080	expressed protein	103.744	1033.05	6.69688	10.0127	3.31581	-3.83447	0.000125835	0.00934627	yes
XLOC_010214	-	treatment.5761.1	BGIOSGA033815; LOC_Os11g35080	expressed protein	103.744	1033.05	6.69688	10.0127	3.31581	-3.83447	0.000125835	0.00934627	yes
XLOC_010214	-	treatment.5763.1	BGIOSGA033815; LOC_Os11g35080	expressed protein	103.744	1033.05	6.69688	10.0127	3.31581	-3.83447	0.000125835	0.00934627	yes
XLOC_010214	-	-	BGIOSGA033815; LOC_Os11g35080	expressed protein	103.744	1033.05	6.69688	10.0127	3.31581	-3.83447	0.000125835	0.00934627	yes
XLOC_018995	control.12251.1	treatment.12150.1	BGIOSGA013180; LOC_Os03g43390	F-box/LRR domain containing protein, putative, expressed	95.3557	945.203	6.57525	9.88448	3.30923	-5.01358	5.34258e-07	0.000143739	yes
XLOC_018995	control.12251.2	treatment.12150.2	BGIOSGA013180; LOC_Os03g43390	F-box/LRR domain containing protein, putative, expressed	95.3557	945.203	6.57525	9.88448	3.30923	-5.01358	5.34258e-07	0.000143739	yes
XLOC_009988	-	-	-	-	5.4078	53.4628	2.43504	5.74046	3.30542	-4.31363	1.60593e-05	0.00200169	yes
XLOC_019879	control.10262.1	-	BGIOSGA011606; LOC_Os03g01660	SKP1, putative, expressed	0.48896	4.82572	-1.03221	2.27074	3.30295	-3.61172	0.000304174	0.0166259	yes
XLOC_019879	control.10262.2	-	BGIOSGA011606; LOC_Os03g01660	SKP1, putative, expressed	0.48896	4.82572	-1.03221	2.27074	3.30295	-3.61172	0.000304174	0.0166259	yes
XLOC_019879	control.10271.1	-	BGIOSGA011606; LOC_Os03g01660	SKP1, putative, expressed	0.48896	4.82572	-1.03221	2.27074	3.30295	-3.61172	0.000304174	0.0166259	yes
XLOC_019879	control.10271.2	-	BGIOSGA011606; LOC_Os03g01660	SKP1, putative, expressed	0.48896	4.82572	-1.03221	2.27074	3.30295	-3.61172	0.000304174	0.0166259	yes
XLOC_019879	-	treatment.10175.1	BGIOSGA011606; LOC_Os03g01660	SKP1, putative, expressed	0.48896	4.82572	-1.03221	2.27074	3.30295	-3.61172	0.000304174	0.0166259	yes
XLOC_019879	-	treatment.10175.2	BGIOSGA011606; LOC_Os03g01660	SKP1, putative, expressed	0.48896	4.82572	-1.03221	2.27074	3.30295	-3.61172	0.000304174	0.0166259	yes
XLOC_019879	-	-	BGIOSGA011606; LOC_Os03g01660	SKP1, putative, expressed	0.48896	4.82572	-1.03221	2.27074	3.30295	-3.61172	0.000304174	0.0166259	yes
XLOC_019879	-	-	BGIOSGA011606; LOC_Os03g01660	SKP1, putative, expressed	0.48896	4.82572	-1.03221	2.27074	3.30295	-3.61172	0.000304174	0.0166259	yes
XLOC_019879	-	-	BGIOSGA011606; LOC_Os03g01660	SKP1, putative, expressed	0.48896	4.82572	-1.03221	2.27074	3.30295	-3.61172	0.000304174	0.0166259	yes
XLOC_019879	-	-	BGIOSGA011606; LOC_Os03g01660	SKP1, putative, expressed	0.48896	4.82572	-1.03221	2.27074	3.30295	-3.61172	0.000304174	0.0166259	yes
XLOC_018253	-	-	-	-	6.7126	66.125	2.74687	6.04712	3.30025	-4.66296	3.11688e-06	0.00056746	yes
XLOC_036104	-	-	-	-	0.660353	6.42627	-0.598691	2.68398	3.28267	-3.14503	0.00166067	0.0479279	yes
XLOC_005337	control.3653.1	-	BGIOSGA000026; LOC_Os01g74000	glycerol-3-phosphate dehydrogenase, putative, expressed	57.5486	558.847	5.84671	9.12631	3.2796	-4.99518	5.87804e-07	0.000154707	yes
XLOC_005337	control.3653.2	-	BGIOSGA000026; LOC_Os01g74000	glycerol-3-phosphate dehydrogenase, putative, expressed	57.5486	558.847	5.84671	9.12631	3.2796	-4.99518	5.87804e-07	0.000154707	yes
XLOC_005337	-	treatment.3666.1	BGIOSGA000026; LOC_Os01g74000	glycerol-3-phosphate dehydrogenase, putative, expressed	57.5486	558.847	5.84671	9.12631	3.2796	-4.99518	5.87804e-07	0.000154707	yes
XLOC_034486	control.21292.1	-	LOC_Os07g47950	expressed protein	0.494755	4.78134	-1.01521	2.25741	3.27263	-3.13632	0.00171085	0.0485419	yes
XLOC_034486	-	treatment.21212.1	LOC_Os07g47950	expressed protein	0.494755	4.78134	-1.01521	2.25741	3.27263	-3.13632	0.00171085	0.0485419	yes
XLOC_034486	-	treatment.21163.1	LOC_Os07g47950	expressed protein	0.494755	4.78134	-1.01521	2.25741	3.27263	-3.13632	0.00171085	0.0485419	yes
XLOC_034486	-	-	LOC_Os07g47950	expressed protein	0.494755	4.78134	-1.01521	2.25741	3.27263	-3.13632	0.00171085	0.0485419	yes
XLOC_034486	-	-	LOC_Os07g47950	expressed protein	0.494755	4.78134	-1.01521	2.25741	3.27263	-3.13632	0.00171085	0.0485419	yes
XLOC_029415	control.16310.1	-	-	-	20.7669	199.393	4.37621	7.63947	3.26325	-4.46339	8.06729e-06	0.00122208	yes
XLOC_008362	control.5115.1	treatment.5233.1	BGIOSGA034766; LOC_Os11g04560	calmodulin-like protein 1, putative, expressed	30.7968	288.599	4.94471	8.17292	3.22821	-4.94523	7.60552e-07	0.00018416	yes
XLOC_008362	-	-	BGIOSGA034766; LOC_Os11g04560	calmodulin-like protein 1, putative, expressed	30.7968	288.599	4.94471	8.17292	3.22821	-4.94523	7.60552e-07	0.00018416	yes
XLOC_023642	control.14818.1	-	BGIOSGA016886; LOC_Os04g46470	carotenoid cleavage dioxygenase 7, chloroplast precursor, putative, expressed	169.021	1582.49	7.40106	10.628	3.22693	-4.86968	1.11779e-06	0.000246744	yes
XLOC_023642	-	treatment.14689.1	BGIOSGA016886; LOC_Os04g46470	carotenoid cleavage dioxygenase 7, chloroplast precursor, putative, expressed	169.021	1582.49	7.40106	10.628	3.22693	-4.86968	1.11779e-06	0.000246744	yes
XLOC_023642	-	treatment.14708.1	BGIOSGA016886; LOC_Os04g46470	carotenoid cleavage dioxygenase 7, chloroplast precursor, putative, expressed	169.021	1582.49	7.40106	10.628	3.22693	-4.86968	1.11779e-06	0.000246744	yes
XLOC_023642	-	-	BGIOSGA016886; LOC_Os04g46470	carotenoid cleavage dioxygenase 7, chloroplast precursor, putative, expressed	169.021	1582.49	7.40106	10.628	3.22693	-4.86968	1.11779e-06	0.000246744	yes
XLOC_023642	-	-	BGIOSGA016886; LOC_Os04g46470	carotenoid cleavage dioxygenase 7, chloroplast precursor, putative, expressed	169.021	1582.49	7.40106	10.628	3.22693	-4.86968	1.11779e-06	0.000246744	yes
XLOC_026472	-	-	-	-	1.79732	16.8203	0.845847	4.07213	3.22628	-3.66988	0.000242661	0.0141324	yes
XLOC_009063	-	-	-	-	62.8059	586.278	5.97283	9.19544	3.22261	-3.20886	0.0013326	0.0417974	yes
XLOC_025246	control.14678.1	-	BGIOSGA014703; LOC_Os04g43800	phenylalanine ammonia-lyase, putative, expressed	0.171858	1.59222	-2.54071	0.67104	3.21175	-3.13379	0.00172566	0.0488064	yes
XLOC_025246	control.14693.1	-	BGIOSGA014703; LOC_Os04g43800	phenylalanine ammonia-lyase, putative, expressed	0.171858	1.59222	-2.54071	0.67104	3.21175	-3.13379	0.00172566	0.0488064	yes
XLOC_025246	control.14693.2	-	BGIOSGA014703; LOC_Os04g43800	phenylalanine ammonia-lyase, putative, expressed	0.171858	1.59222	-2.54071	0.67104	3.21175	-3.13379	0.00172566	0.0488064	yes
XLOC_025246	control.14693.3	-	BGIOSGA014703; LOC_Os04g43800	phenylalanine ammonia-lyase, putative, expressed	0.171858	1.59222	-2.54071	0.67104	3.21175	-3.13379	0.00172566	0.0488064	yes
XLOC_025246	control.14678.2	treatment.14544.3	BGIOSGA014703; LOC_Os04g43800	phenylalanine ammonia-lyase, putative, expressed	0.171858	1.59222	-2.54071	0.67104	3.21175	-3.13379	0.00172566	0.0488064	yes
XLOC_025246	-	treatment.14544.2	BGIOSGA014703; LOC_Os04g43800	phenylalanine ammonia-lyase, putative, expressed	0.171858	1.59222	-2.54071	0.67104	3.21175	-3.13379	0.00172566	0.0488064	yes
XLOC_025246	-	treatment.14544.1	BGIOSGA014703; LOC_Os04g43800	phenylalanine ammonia-lyase, putative, expressed	0.171858	1.59222	-2.54071	0.67104	3.21175	-3.13379	0.00172566	0.0488064	yes
XLOC_025246	-	-	BGIOSGA014703; LOC_Os04g43800	phenylalanine ammonia-lyase, putative, expressed	0.171858	1.59222	-2.54071	0.67104	3.21175	-3.13379	0.00172566	0.0488064	yes
XLOC_025246	-	-	BGIOSGA014703; LOC_Os04g43800	phenylalanine ammonia-lyase, putative, expressed	0.171858	1.59222	-2.54071	0.67104	3.21175	-3.13379	0.00172566	0.0488064	yes
XLOC_025246	-	-	BGIOSGA014703; LOC_Os04g43800	phenylalanine ammonia-lyase, putative, expressed	0.171858	1.59222	-2.54071	0.67104	3.21175	-3.13379	0.00172566	0.0488064	yes
XLOC_001335	control.1643.1	-	BGIOSGA003874; LOC_Os01g40710	high light inducible protein, putative, expressed	8.12121	74.335	3.02169	6.21597	3.19428	-4.26448	2.00373e-05	0.00231039	yes
XLOC_001335	-	treatment.1578.1	BGIOSGA003874; LOC_Os01g40710	high light inducible protein, putative, expressed	8.12121	74.335	3.02169	6.21597	3.19428	-4.26448	2.00373e-05	0.00231039	yes
XLOC_001335	-	-	BGIOSGA003874; LOC_Os01g40710	high light inducible protein, putative, expressed	8.12121	74.335	3.02169	6.21597	3.19428	-4.26448	2.00373e-05	0.00231039	yes
XLOC_026478	control.16060.3	-	BGIOSGA019982	expressed protein	0.296161	2.69995	-1.75555	1.43293	3.18848	-3.63276	0.000280402	0.0156444	yes
XLOC_026478	control.16060.1	treatment.15947.1	BGIOSGA019982	expressed protein	0.296161	2.69995	-1.75555	1.43293	3.18848	-3.63276	0.000280402	0.0156444	yes
XLOC_026478	control.16060.2	-	BGIOSGA019982	expressed protein	0.296161	2.69995	-1.75555	1.43293	3.18848	-3.63276	0.000280402	0.0156444	yes
XLOC_026478	control.16061.1	treatment.15949.1	BGIOSGA019982	expressed protein	0.296161	2.69995	-1.75555	1.43293	3.18848	-3.63276	0.000280402	0.0156444	yes
XLOC_026478	-	treatment.15947.2	BGIOSGA019982	expressed protein	0.296161	2.69995	-1.75555	1.43293	3.18848	-3.63276	0.000280402	0.0156444	yes
XLOC_026478	-	treatment.15947.3	BGIOSGA019982	expressed protein	0.296161	2.69995	-1.75555	1.43293	3.18848	-3.63276	0.000280402	0.0156444	yes
XLOC_026478	-	treatment.15938.1	BGIOSGA019982	expressed protein	0.296161	2.69995	-1.75555	1.43293	3.18848	-3.63276	0.000280402	0.0156444	yes
XLOC_005538	control.1334.1	-	-	-	0.647603	5.89956	-0.626818	2.56061	3.18743	-4.15808	3.20932e-05	0.00337872	yes
XLOC_011468	control.7047.1	treatment.6984.1	BGIOSGA037611; LOC_Os12g37880	expressed protein	0.415244	3.78044	-1.26797	1.91855	3.18652	-3.31215	0.000925814	0.0332927	yes
XLOC_011406	-	-	-	-	43.2163	388.465	5.4335	8.60164	3.16814	-4.87533	1.08629e-06	0.0002466	yes
XLOC_001291	control.1585.1	treatment.1522.1	LOC_Os01g39960	lycopene epsilon cyclase, chloroplast precursor, putative, expressed	1.20912	10.8397	0.273957	3.43825	3.1643	-3.59332	0.000326485	0.0174901	yes
XLOC_001291	-	-	LOC_Os01g39960	lycopene epsilon cyclase, chloroplast precursor, putative, expressed	1.20912	10.8397	0.273957	3.43825	3.1643	-3.59332	0.000326485	0.0174901	yes
XLOC_034775	control.19960.1	treatment.19772.1	BGIOSGA024777; LOC_Os07g06830	gibberellin receptor GID1L2, putative, expressed	1.19402	10.6634	0.255827	3.4146	3.15876	-3.42168	0.000622361	0.0266252	yes
XLOC_034775	-	-	BGIOSGA024777; LOC_Os07g06830	gibberellin receptor GID1L2, putative, expressed	1.19402	10.6634	0.255827	3.4146	3.15876	-3.42168	0.000622361	0.0266252	yes
XLOC_002347	control.3051.1	treatment.3078.1	LOC_Os01g64920	nuclear matrix protein 1, putative, expressed	18.0279	160.828	4.17216	7.32937	3.15721	-4.17848	2.93468e-05	0.00314426	yes
XLOC_002347	-	-	LOC_Os01g64920	nuclear matrix protein 1, putative, expressed	18.0279	160.828	4.17216	7.32937	3.15721	-4.17848	2.93468e-05	0.00314426	yes
XLOC_005009	control.3190.1	treatment.3202.1	BGIOSGA000358; LOC_Os01g66520	Serine/threonine-protein kinase RIO-like, putative, expressed	2.17127	19.3539	1.11854	4.27455	3.15601	-3.54965	0.000385751	0.019425	yes
XLOC_040240	control.23163.1	-	-	-	0.726465	6.46949	-0.461035	2.69365	3.15469	-3.41586	0.000635798	0.0270067	yes
XLOC_040240	-	-	-	-	0.726465	6.46949	-0.461035	2.69365	3.15469	-3.41586	0.000635798	0.0270067	yes
XLOC_040240	-	-	-	-	0.726465	6.46949	-0.461035	2.69365	3.15469	-3.41586	0.000635798	0.0270067	yes
XLOC_040240	-	-	-	-	0.726465	6.46949	-0.461035	2.69365	3.15469	-3.41586	0.000635798	0.0270067	yes
XLOC_008611	-	-	-	-	4.90557	43.6702	2.29442	5.44858	3.15416	-4.20564	2.60346e-05	0.00283965	yes
XLOC_005575	-	treatment.1485.1	LOC_Os01g38100	expressed protein	0.313992	2.79446	-1.6712	1.48257	3.15377	-3.68696	0.000226945	0.0138061	yes
XLOC_007576	control.4453.1	-	BGIOSGA031825; LOC_Os10g30790	inorganic phosphate transporter, putative, expressed	15.4838	137.709	3.95269	7.10548	3.15279	-4.0898	4.3175e-05	0.00428458	yes
XLOC_007576	-	treatment.4342.1	BGIOSGA031825; LOC_Os10g30790	inorganic phosphate transporter, putative, expressed	15.4838	137.709	3.95269	7.10548	3.15279	-4.0898	4.3175e-05	0.00428458	yes
XLOC_007576	-	-	BGIOSGA031825; LOC_Os10g30790	inorganic phosphate transporter, putative, expressed	15.4838	137.709	3.95269	7.10548	3.15279	-4.0898	4.3175e-05	0.00428458	yes
XLOC_036338	control.21760.1	treatment.21599.1	BGIOSGA028070; LOC_Os08g07590	expressed protein	0.465947	4.10938	-1.10176	2.03892	3.14068	-3.2387	0.00120076	0.0391322	yes
XLOC_027886	-	-	-	-	16.2464	142.099	4.02205	7.15075	3.12871	-3.66974	0.000242797	0.0141324	yes
XLOC_007727	control.4444.1	treatment.4401.1	BGIOSGA031670; LOC_Os10g34180	Transcription factor BTF3, putative, expressed	8.62954	75.3916	3.10928	6.23633	3.12705	-4.36835	1.25188e-05	0.00167476	yes
XLOC_007727	-	-	BGIOSGA031670; LOC_Os10g34180	Transcription factor BTF3, putative, expressed	8.62954	75.3916	3.10928	6.23633	3.12705	-4.36835	1.25188e-05	0.00167476	yes
XLOC_041750	-	-	-	-	0.897322	7.82139	-0.156302	2.96743	3.12373	-3.38068	0.000723072	0.0288918	yes
XLOC_012416	-	-	-	-	5.58908	48.3094	2.48261	5.59423	3.11162	-4.2096	2.55826e-05	0.00280808	yes
XLOC_016817	-	-	-	-	1.79024	15.4727	0.840153	3.95165	3.1115	-4.32831	1.50259e-05	0.00191276	yes
XLOC_016295	-	-	-	-	1.68508	14.4846	0.752817	3.85645	3.10363	-3.94815	7.87574e-05	0.00667194	yes
XLOC_028699	-	-	-	-	7.38251	62.8292	2.88411	5.97336	3.08925	-3.45917	0.00054184	0.0242965	yes
XLOC_039696	control.23779.1	-	-	-	1.67546	14.2441	0.744557	3.83229	3.08774	-3.88339	0.000103008	0.0080982	yes
XLOC_039696	-	-	-	-	1.67546	14.2441	0.744557	3.83229	3.08774	-3.88339	0.000103008	0.0080982	yes
XLOC_006218	-	-	-	-	0.727823	6.10009	-0.45834	2.60883	3.06717	-3.89864	9.67353e-05	0.00783394	yes
XLOC_040126	control.24437.1	-	BGIOSGA031206; LOC_Os09g37520	DUF630/DUF632 domains containing protein, putative, expressed	0.272731	2.28547	-1.87445	1.19249	3.06694	-3.85611	0.000115205	0.00879991	yes
XLOC_040126	control.24441.1	treatment.24178.1	BGIOSGA031206; LOC_Os09g37520	DUF630/DUF632 domains containing protein, putative, expressed	0.272731	2.28547	-1.87445	1.19249	3.06694	-3.85611	0.000115205	0.00879991	yes
XLOC_040126	-	treatment.24164.1	BGIOSGA031206; LOC_Os09g37520	DUF630/DUF632 domains containing protein, putative, expressed	0.272731	2.28547	-1.87445	1.19249	3.06694	-3.85611	0.000115205	0.00879991	yes
XLOC_032034	-	-	-	-	1.38823	11.6091	0.473247	3.53718	3.06394	-3.1654	0.0015487	0.0460126	yes
XLOC_031444	-	-	-	-	5.98055	49.9741	2.58028	5.64311	3.06283	-3.83836	0.000123859	0.00928517	yes
XLOC_032084	-	-	-	-	54.4562	454.084	5.76702	8.82682	3.05979	-3.26942	0.00107768	0.0365476	yes
XLOC_034818	control.20034.1	-	BGIOSGA024731; LOC_Os07g07950	Type I inositol-1,4,5-trisphosphate 5-phosphatase CVP2	1.83139	15.2574	0.872939	3.93144	3.0585	-3.30701	0.000942974	0.0334832	yes
XLOC_034818	control.20034.2	-	BGIOSGA024731; LOC_Os07g07950	Type I inositol-1,4,5-trisphosphate 5-phosphatase CVP2	1.83139	15.2574	0.872939	3.93144	3.0585	-3.30701	0.000942974	0.0334832	yes
XLOC_034818	-	treatment.19846.1	BGIOSGA024731; LOC_Os07g07950	Type I inositol-1,4,5-trisphosphate 5-phosphatase CVP2	1.83139	15.2574	0.872939	3.93144	3.0585	-3.30701	0.000942974	0.0334832	yes
XLOC_034818	-	-	BGIOSGA024731; LOC_Os07g07950	Type I inositol-1,4,5-trisphosphate 5-phosphatase CVP2	1.83139	15.2574	0.872939	3.93144	3.0585	-3.30701	0.000942974	0.0334832	yes
XLOC_023686	-	treatment.14735.1	LOC_Os04g47750	transposon protein, putative, Pong sub-class, expressed	0.114952	0.951306	-3.1209	-0.0720186	3.04888	-3.46226	0.000535658	0.0241535	yes
XLOC_023686	-	-	LOC_Os04g47750	transposon protein, putative, Pong sub-class, expressed	0.114952	0.951306	-3.1209	-0.0720186	3.04888	-3.46226	0.000535658	0.0241535	yes
XLOC_023686	-	-	LOC_Os04g47750	transposon protein, putative, Pong sub-class, expressed	0.114952	0.951306	-3.1209	-0.0720186	3.04888	-3.46226	0.000535658	0.0241535	yes
XLOC_014970	control.10150.1	-	-	-	27.6377	228.668	4.78857	7.83711	3.04854	-4.6466	3.37443e-06	0.000609764	yes
XLOC_014970	control.10150.2	-	-	-	27.6377	228.668	4.78857	7.83711	3.04854	-4.6466	3.37443e-06	0.000609764	yes
XLOC_014970	control.10150.3	-	-	-	27.6377	228.668	4.78857	7.83711	3.04854	-4.6466	3.37443e-06	0.000609764	yes
XLOC_014970	-	-	-	-	27.6377	228.668	4.78857	7.83711	3.04854	-4.6466	3.37443e-06	0.000609764	yes
XLOC_014970	-	-	-	-	27.6377	228.668	4.78857	7.83711	3.04854	-4.6466	3.37443e-06	0.000609764	yes
XLOC_014970	-	-	-	-	27.6377	228.668	4.78857	7.83711	3.04854	-4.6466	3.37443e-06	0.000609764	yes
XLOC_014970	-	-	-	-	27.6377	228.668	4.78857	7.83711	3.04854	-4.6466	3.37443e-06	0.000609764	yes
XLOC_026572	-	-	-	-	0.301926	2.49189	-1.72773	1.31724	3.04498	-3.45483	0.000550641	0.0244923	yes
XLOC_028265	-	-	-	-	3.23881	26.7176	1.69546	4.73972	3.04426	-4.03212	5.52752e-05	0.0051057	yes
XLOC_003235	control.624.1	-	BGIOSGA001894; LOC_Os01g12560	3-methyl-2-oxobutanoate hydroxymethyltransferase, putative, expresse	1.13316	9.31848	0.180352	3.22009	3.03974	-3.6894	0.000224784	0.0137512	yes
XLOC_003235	-	treatment.621.1	BGIOSGA002092; LOC_Os01g12560	3-methyl-2-oxobutanoate hydroxymethyltransferase, putative, expresse	1.13316	9.31848	0.180352	3.22009	3.03974	-3.6894	0.000224784	0.0137512	yes
XLOC_024169	control.15619.1	-	-	-	18.7101	153.841	4.22575	7.2653	3.03955	-3.41049	0.000648467	0.0273303	yes
XLOC_024169	-	-	-	-	18.7101	153.841	4.22575	7.2653	3.03955	-3.41049	0.000648467	0.0273303	yes
XLOC_022319	-	treatment.11887.1	LOC_Os12g17804	expressed protein	59.6536	489.236	5.89854	8.93439	3.03585	-4.63086	3.6415e-06	0.000638951	yes
XLOC_039970	control.24151.1	-	-	-	0.423539	3.47148	-1.23943	1.79555	3.03498	-3.27738	0.00104775	0.0358376	yes
XLOC_039970	control.24151.2	-	-	-	0.423539	3.47148	-1.23943	1.79555	3.03498	-3.27738	0.00104775	0.0358376	yes
XLOC_039970	control.24151.3	-	-	-	0.423539	3.47148	-1.23943	1.79555	3.03498	-3.27738	0.00104775	0.0358376	yes
XLOC_039970	control.24151.4	-	-	-	0.423539	3.47148	-1.23943	1.79555	3.03498	-3.27738	0.00104775	0.0358376	yes
XLOC_039970	-	-	-	-	0.423539	3.47148	-1.23943	1.79555	3.03498	-3.27738	0.00104775	0.0358376	yes
XLOC_039970	-	-	-	-	0.423539	3.47148	-1.23943	1.79555	3.03498	-3.27738	0.00104775	0.0358376	yes
XLOC_039970	-	-	-	-	0.423539	3.47148	-1.23943	1.79555	3.03498	-3.27738	0.00104775	0.0358376	yes
XLOC_033791	-	-	-	-	0.354284	2.89852	-1.49702	1.53532	3.03234	-3.72592	0.000194608	0.0125659	yes
XLOC_007875	-	treatment.4667.1	BGIOSGA031520; LOC_Os10g38120	Cytochrome P450 , putative, expressed	0.950392	7.75597	-0.0734054	2.95531	3.02871	-3.27166	0.00106917	0.0363608	yes
XLOC_007875	-	-	BGIOSGA031520; LOC_Os10g38120	Cytochrome P450 , putative, expressed	0.950392	7.75597	-0.0734054	2.95531	3.02871	-3.27166	0.00106917	0.0363608	yes
XLOC_003740	-	-	-	-	0.345041	2.81506	-1.53516	1.49317	3.02832	-3.68589	0.000227906	0.0138061	yes
XLOC_026549	control.16117.1	treatment.16018.1	BGIOSGA019329; LOC_Os07g38600	REX1 DNA Repair family protein, expressed	4.23168	34.1877	2.08123	5.09541	3.01417	-3.94717	7.90801e-05	0.00667194	yes
XLOC_024145	-	treatment.15567.1	BGIOSGA014059; LOC_Os04g58850	harpin-induced protein 1 domain containing protein, expressed	9.96989	80.2511	3.31758	6.32645	3.00887	-3.29306	0.000991035	0.0348021	yes
XLOC_008108	control.3894.1	-	-	-	5.14047	41.3509	2.3619	5.36985	3.00795	-4.01627	5.91257e-05	0.00540252	yes
XLOC_012479	control.6886.1	treatment.6815.1	BGIOSGA036098; LOC_Os12g32950	Stress-associated endoplasmic reticulum protein 2	0.576125	4.61622	-0.795546	2.20671	3.00226	-3.92142	8.80294e-05	0.00729981	yes
XLOC_021447	-	-	-	-	1.89865	15.2052	0.924974	3.92649	3.00152	-4.10374	4.06532e-05	0.00406768	yes
XLOC_035422	control.20720.1	-	-	-	0.254987	2.04045	-1.9715	1.02889	3.00039	-3.72809	0.000192939	0.0125587	yes
XLOC_035422	control.20722.1	-	-	-	0.254987	2.04045	-1.9715	1.02889	3.00039	-3.72809	0.000192939	0.0125587	yes
XLOC_041935	-	-	-	-	0.678941	5.41309	-0.558642	2.43645	2.99509	-3.98944	6.62283e-05	0.00582481	yes
XLOC_005371	control.107.1	treatment.138.1	BGIOSGA002554; LOC_Os01g01620	kinase, pfkB family, putative, expressed	0.456768	3.64051	-1.13047	1.86414	2.99461	-3.39467	0.00068712	0.0279629	yes
XLOC_015528	-	-	-	-	12.391	98.4379	3.63122	6.62114	2.98992	-3.62761	0.000286061	0.0158869	yes
XLOC_036404	-	-	-	-	17.2495	136.415	4.10848	7.09186	2.98338	-4.41511	1.0096e-05	0.00145857	yes
XLOC_035841	control.21311.1	treatment.21204.1	BGIOSGA023733; LOC_Os07g47580	ribosomal protein, putative, expressed	3.03619	23.9905	1.60226	4.58439	2.98213	-4.11514	3.86946e-05	0.00395338	yes
XLOC_003664	control.1185.1	-	BGIOSGA001667; LOC_Os01g25740	powdery mildew resistance protein PM3F, putative, expressed	1.55689	12.3003	0.638667	3.62062	2.98196	-3.70595	0.0002106	0.0132454	yes
XLOC_003664	control.1185.2	-	BGIOSGA001667; LOC_Os01g25740	powdery mildew resistance protein PM3F, putative, expressed	1.55689	12.3003	0.638667	3.62062	2.98196	-3.70595	0.0002106	0.0132454	yes
XLOC_003664	control.1185.3	-	BGIOSGA001667; LOC_Os01g25740	powdery mildew resistance protein PM3F, putative, expressed	1.55689	12.3003	0.638667	3.62062	2.98196	-3.70595	0.0002106	0.0132454	yes
XLOC_003664	-	treatment.1149.1	BGIOSGA001667; LOC_Os01g25740	powdery mildew resistance protein PM3F, putative, expressed	1.55689	12.3003	0.638667	3.62062	2.98196	-3.70595	0.0002106	0.0132454	yes
XLOC_003664	-	treatment.1149.2	BGIOSGA001667; LOC_Os01g25740	powdery mildew resistance protein PM3F, putative, expressed	1.55689	12.3003	0.638667	3.62062	2.98196	-3.70595	0.0002106	0.0132454	yes
XLOC_003664	-	-	BGIOSGA001667; LOC_Os01g25740	powdery mildew resistance protein PM3F, putative, expressed	1.55689	12.3003	0.638667	3.62062	2.98196	-3.70595	0.0002106	0.0132454	yes
XLOC_003664	-	-	BGIOSGA001667; LOC_Os01g25740	powdery mildew resistance protein PM3F, putative, expressed	1.55689	12.3003	0.638667	3.62062	2.98196	-3.70595	0.0002106	0.0132454	yes
XLOC_028013	-	-	-	-	0.969959	7.65797	-0.0440043	2.93696	2.98097	-3.21359	0.00131087	0.04133	yes
XLOC_035755	control.21176.1	treatment.21017.1	BGIOSGA023820; LOC_Os07g45060	uncharacterized GPI-anchored protein At5g19240 precursor, putative, expressed	0.123415	0.973034	-3.01841	-0.0394379	2.97897	-3.60522	0.000311892	0.0169331	yes
XLOC_035755	-	-	BGIOSGA023820; LOC_Os07g45060	uncharacterized GPI-anchored protein At5g19240 precursor, putative, expressed	0.123415	0.973034	-3.01841	-0.0394379	2.97897	-3.60522	0.000311892	0.0169331	yes
XLOC_027750	control.15720.1	-	BGIOSGA023820; LOC_Os07g45060	uncharacterized GPI-anchored protein At5g19240 precursor, putative, expressed	1.37445	10.8039	0.458854	3.43348	2.97462	-3.82826	0.00012905	0.0095269	yes
XLOC_027750	control.15723.1	treatment.15624.1	BGIOSGA023820; LOC_Os07g45060	uncharacterized GPI-anchored protein At5g19240 precursor, putative, expressed	1.37445	10.8039	0.458854	3.43348	2.97462	-3.82826	0.00012905	0.0095269	yes
XLOC_027750	-	treatment.15623.1	BGIOSGA023820; LOC_Os07g45060	uncharacterized GPI-anchored protein At5g19240 precursor, putative, expressed	1.37445	10.8039	0.458854	3.43348	2.97462	-3.82826	0.00012905	0.0095269	yes
XLOC_002470	control.3235.1	treatment.3262.1	BGIOSGA005003; LOC_Os01g67730	1-5-phosphoribosyl-5-5-phosphoribosylaminomethylideneaminoimidazole-4-carboxamide isomerase, chloroplast precursor, putative, expressed	9.01337	70.5438	3.17207	6.14045	2.96838	-4.43871	9.04989e-06	0.00134438	yes
XLOC_002470	-	treatment.3262.2	BGIOSGA005003; LOC_Os01g67730	1-5-phosphoribosyl-5-5-phosphoribosylaminomethylideneaminoimidazole-4-carboxamide isomerase, chloroplast precursor, putative, expressed	9.01337	70.5438	3.17207	6.14045	2.96838	-4.43871	9.04989e-06	0.00134438	yes
XLOC_038202	-	-	-	-	17.6655	138.028	4.14286	7.10882	2.96595	-4.31222	1.61624e-05	0.00200169	yes
XLOC_009254	control.6011.1	-	-	-	6.29723	49.0622	2.65472	5.61654	2.96182	-3.62573	0.000288145	0.015966	yes
XLOC_009254	-	-	-	-	6.29723	49.0622	2.65472	5.61654	2.96182	-3.62573	0.000288145	0.015966	yes
XLOC_016146	control.8862.1	treatment.8754.1	LOC_Os02g35880	salt tolerant protein, putative, expressed	0.566584	4.39948	-0.819638	2.13733	2.95697	-3.43204	0.000599059	0.02594	yes
XLOC_016146	-	-	LOC_Os02g35880	salt tolerant protein, putative, expressed	0.566584	4.39948	-0.819638	2.13733	2.95697	-3.43204	0.000599059	0.02594	yes
XLOC_027281	-	-	-	-	5.41851	42.0406	2.4379	5.39371	2.95582	-4.11521	3.86834e-05	0.00395338	yes
XLOC_007917	-	-	-	-	1.04539	8.0919	0.0640413	3.01648	2.95243	-3.43666	0.000588932	0.0256482	yes
XLOC_005482	-	treatment.927.1	LOC_Os09g21420	transposon protein, putative, unclassified, expressed	5.59893	43.2749	2.48515	5.43546	2.95031	-4.10183	4.09904e-05	0.00408453	yes
XLOC_037291	control.22890.1	-	BGIOSGA028998; LOC_Os08g40420	ternary complex factor MIP1, putative, expressed	2.55149	19.5115	1.35134	4.28625	2.93491	-3.22503	0.00125957	0.0405588	yes
XLOC_037291	-	treatment.22640.1	BGIOSGA028998; LOC_Os08g40420	ternary complex factor MIP1, putative, expressed	2.55149	19.5115	1.35134	4.28625	2.93491	-3.22503	0.00125957	0.0405588	yes
XLOC_037291	-	treatment.22639.1	BGIOSGA028998; LOC_Os08g40420	ternary complex factor MIP1, putative, expressed	2.55149	19.5115	1.35134	4.28625	2.93491	-3.22503	0.00125957	0.0405588	yes
XLOC_037291	-	treatment.22639.2	BGIOSGA028998; LOC_Os08g40420	ternary complex factor MIP1, putative, expressed	2.55149	19.5115	1.35134	4.28625	2.93491	-3.22503	0.00125957	0.0405588	yes
XLOC_037291	-	-	BGIOSGA028998; LOC_Os08g40420	ternary complex factor MIP1, putative, expressed	2.55149	19.5115	1.35134	4.28625	2.93491	-3.22503	0.00125957	0.0405588	yes
XLOC_024909	control.14223.1	-	BGIOSGA015041; LOC_Os04g35920	nonsense-mediated decay UPF3, putative, expressed	3.69783	27.9929	1.88668	4.80699	2.92031	-3.66246	0.000249802	0.0144706	yes
XLOC_024909	control.14223.2	treatment.14100.2	BGIOSGA015041; LOC_Os04g35920	nonsense-mediated decay UPF3, putative, expressed	3.69783	27.9929	1.88668	4.80699	2.92031	-3.66246	0.000249802	0.0144706	yes
XLOC_024909	-	treatment.14100.1	BGIOSGA015041; LOC_Os04g35920	nonsense-mediated decay UPF3, putative, expressed	3.69783	27.9929	1.88668	4.80699	2.92031	-3.66246	0.000249802	0.0144706	yes
XLOC_034545	control.21401.1	treatment.21271.1	BGIOSGA026443; LOC_Os07g49240	MRH1, putative, expressed	37.0257	278.764	5.21046	8.1229	2.91245	-3.88123	0.000103931	0.00814425	yes
XLOC_034545	control.21401.2	-	BGIOSGA026443; LOC_Os07g49240	MRH1, putative, expressed	37.0257	278.764	5.21046	8.1229	2.91245	-3.88123	0.000103931	0.00814425	yes
XLOC_036255	control.21664.1	treatment.21531.1	BGIOSGA027987; LOC_Os08g05510	MYB family transcription factor, putative, expressed	2.77311	20.8575	1.4715	4.38249	2.91099	-3.38449	0.000713102	0.0286353	yes
XLOC_036255	control.21664.2	treatment.21531.2	BGIOSGA027987; LOC_Os08g05510	MYB family transcription factor, putative, expressed	2.77311	20.8575	1.4715	4.38249	2.91099	-3.38449	0.000713102	0.0286353	yes
XLOC_004656	-	-	-	-	33.6098	252.781	5.07081	7.98174	2.91094	-3.84879	0.000118701	0.00898197	yes
XLOC_005455	control.1051.1	-	LOC_Os12g35460	retrotransposon protein, putative, unclassified, expressed	2.54569	19.0853	1.34806	4.25439	2.90633	-3.69532	0.000219606	0.0135652	yes
XLOC_005455	-	treatment.888.1	LOC_Os12g35460	retrotransposon protein, putative, unclassified, expressed	2.54569	19.0853	1.34806	4.25439	2.90633	-3.69532	0.000219606	0.0135652	yes
XLOC_003163	-	-	-	-	0.549685	4.11458	-0.863323	2.04075	2.90407	-3.80028	0.000144533	0.0102331	yes
XLOC_003163	-	-	-	-	0.549685	4.11458	-0.863323	2.04075	2.90407	-3.80028	0.000144533	0.0102331	yes
XLOC_002750	control.3686.1	-	BGIOSGA005279; LOC_Os01g74320	ubiquitin ligase, putative, expressed	7.3123	54.6978	2.87033	5.77341	2.90309	-4.12523	3.70368e-05	0.00383251	yes
XLOC_002750	-	treatment.3727.1	BGIOSGA005279; LOC_Os01g74320	ubiquitin ligase, putative, expressed	7.3123	54.6978	2.87033	5.77341	2.90309	-4.12523	3.70368e-05	0.00383251	yes
XLOC_002750	-	treatment.3728.1	BGIOSGA005279; LOC_Os01g74320	ubiquitin ligase, putative, expressed	7.3123	54.6978	2.87033	5.77341	2.90309	-4.12523	3.70368e-05	0.00383251	yes
XLOC_002750	-	treatment.3729.1	BGIOSGA005279; LOC_Os01g74320	ubiquitin ligase, putative, expressed	7.3123	54.6978	2.87033	5.77341	2.90309	-4.12523	3.70368e-05	0.00383251	yes
XLOC_002750	-	-	BGIOSGA005279; LOC_Os01g74320	ubiquitin ligase, putative, expressed	7.3123	54.6978	2.87033	5.77341	2.90309	-4.12523	3.70368e-05	0.00383251	yes
XLOC_028290	control.16313.1	treatment.16203.1	BGIOSGA018451; LOC_Os05g15520	DNA-binding protein-related, putative, expressed	2.02944	15.1277	1.02108	3.91912	2.89804	-3.78864	0.000151471	0.0105055	yes
XLOC_000168	control.234.1	-	BGIOSGA002733; LOC_Os01g04580	Ser/Thr protein kinase, putative, expressed	12.3457	91.9707	3.62594	6.5231	2.89717	-4.41884	9.92338e-06	0.00145027	yes
XLOC_000168	control.237.1	-	BGIOSGA002733; LOC_Os01g04580	Ser/Thr protein kinase, putative, expressed	12.3457	91.9707	3.62594	6.5231	2.89717	-4.41884	9.92338e-06	0.00145027	yes
XLOC_000168	control.238.1	-	BGIOSGA002733; LOC_Os01g04580	Ser/Thr protein kinase, putative, expressed	12.3457	91.9707	3.62594	6.5231	2.89717	-4.41884	9.92338e-06	0.00145027	yes
XLOC_000168	-	treatment.206.1	BGIOSGA002733; LOC_Os01g04580	Ser/Thr protein kinase, putative, expressed	12.3457	91.9707	3.62594	6.5231	2.89717	-4.41884	9.92338e-06	0.00145027	yes
XLOC_000168	-	-	BGIOSGA002733; LOC_Os01g04580	Ser/Thr protein kinase, putative, expressed	12.3457	91.9707	3.62594	6.5231	2.89717	-4.41884	9.92338e-06	0.00145027	yes
XLOC_012280	-	-	-	-	3.18362	23.696	1.67067	4.56657	2.89591	-3.88833	0.000100935	0.00801328	yes
XLOC_039825	-	-	-	-	0.168915	1.25456	-2.56563	0.327181	2.89282	-3.2763	0.00105178	0.0359206	yes
XLOC_007929	-	-	-	-	0.257344	1.91088	-1.95823	0.934237	2.89247	-3.36009	0.000779169	0.0300471	yes
XLOC_034693	-	-	-	-	18.0144	133.695	4.17108	7.0628	2.89172	-4.35456	1.33332e-05	0.00172647	yes
XLOC_004256	-	-	-	-	4.56012	33.7626	2.18907	5.07735	2.88828	-3.68907	0.000225079	0.0137512	yes
XLOC_039314	-	-	-	-	2.11814	15.6463	1.0828	3.96775	2.88496	-3.90195	9.54227e-05	0.00778045	yes
XLOC_039375	control.23430.1	-	BGIOSGA030474; LOC_Os09g12770	Myb-like DNA-binding domain containing protein, putative, expressed	5.30517	39.0851	2.4074	5.28855	2.88115	-4.07614	4.579e-05	0.0044708	yes
XLOC_039375	-	treatment.23220.1	BGIOSGA030474; LOC_Os09g12770	Myb-like DNA-binding domain containing protein, putative, expressed	5.30517	39.0851	2.4074	5.28855	2.88115	-4.07614	4.579e-05	0.0044708	yes
XLOC_011520	-	-	-	-	9.70928	71.4494	3.27936	6.15885	2.87949	-3.30189	0.000960364	0.0339975	yes
XLOC_028510	-	-	-	-	0.689806	5.06209	-0.535737	2.33973	2.87547	-3.47292	0.000514829	0.0235356	yes
XLOC_000273	-	-	-	-	0.184774	1.35516	-2.43617	0.438463	2.87463	-3.60881	0.000307602	0.0167754	yes
XLOC_007571	-	-	-	-	24.9287	182.107	4.63974	7.50864	2.86891	-4.35527	1.32902e-05	0.00172647	yes
XLOC_007533	control.4302.1	treatment.4280.2	BGIOSGA031868; LOC_Os10g29660	TATA-binding protein, putative, expressed	19.799	144.42	4.30736	7.17413	2.86678	-4.17406	2.99216e-05	0.00319172	yes
XLOC_007533	control.4302.2	treatment.4280.3	BGIOSGA031868; LOC_Os10g29660	TATA-binding protein, putative, expressed	19.799	144.42	4.30736	7.17413	2.86678	-4.17406	2.99216e-05	0.00319172	yes
XLOC_007533	control.4302.3	treatment.4280.1	BGIOSGA031868; LOC_Os10g29660	TATA-binding protein, putative, expressed	19.799	144.42	4.30736	7.17413	2.86678	-4.17406	2.99216e-05	0.00319172	yes
XLOC_007533	-	-	BGIOSGA031868; LOC_Os10g29660	TATA-binding protein, putative, expressed	19.799	144.42	4.30736	7.17413	2.86678	-4.17406	2.99216e-05	0.00319172	yes
XLOC_034045	-	-	-	-	0.946219	6.8999	-0.079754	2.78658	2.86633	-3.32389	0.000887717	0.0324211	yes
XLOC_031838	-	-	-	-	0.772751	5.61161	-0.371924	2.48841	2.86034	-3.24989	0.00115448	0.0382415	yes
XLOC_033656	-	-	-	-	5.12427	37.1645	2.35735	5.21585	2.85851	-4.01519	5.93984e-05	0.00540704	yes
XLOC_000522	control.679.1	-	BGIOSGA003091; LOC_Os01g13480	glutaredoxin, putative, expressed	0.651154	4.71201	-0.618929	2.23634	2.85527	-3.3024	0.000958612	0.0339851	yes
XLOC_000522	-	treatment.683.1	BGIOSGA003091; LOC_Os01g13480	glutaredoxin, putative, expressed	0.651154	4.71201	-0.618929	2.23634	2.85527	-3.3024	0.000958612	0.0339851	yes
XLOC_000522	-	treatment.682.1	BGIOSGA003091; LOC_Os01g13480	glutaredoxin, putative, expressed	0.651154	4.71201	-0.618929	2.23634	2.85527	-3.3024	0.000958612	0.0339851	yes
XLOC_000522	-	-	BGIOSGA003091; LOC_Os01g13480	glutaredoxin, putative, expressed	0.651154	4.71201	-0.618929	2.23634	2.85527	-3.3024	0.000958612	0.0339851	yes
XLOC_004858	control.2906.1	treatment.2912.1	BGIOSGA000511; LOC_Os01g62350	60S ribosomal protein L36-2, putative, expressed	1.47816	10.6824	0.563802	3.41716	2.85335	-3.39859	0.000677334	0.0277043	yes
XLOC_017923	-	-	-	-	9.00586	64.7263	3.17086	6.01628	2.84542	-3.59236	0.0003277	0.0175164	yes
XLOC_029345	control.15813.1	-	-	-	0.739072	5.30528	-0.436213	2.40743	2.84364	-3.48757	0.000487439	0.0228599	yes
XLOC_040528	-	-	-	-	8.26278	59.1766	3.04663	5.88695	2.84033	-4.35977	1.30199e-05	0.00171339	yes
XLOC_033584	-	-	-	-	7.51795	53.752	2.91034	5.74825	2.83791	-4.00062	6.31755e-05	0.00562401	yes
XLOC_009891	control.5513.1	treatment.5484.1	BGIOSGA011620; LOC_Os11g18770	PHD-finger family protein, expressed	3.60486	25.7419	1.84994	4.68605	2.8361	-3.15552	0.00160214	0.0468665	yes
XLOC_026533	-	-	-	-	0.129441	0.917605	-2.94963	-0.124055	2.82558	-3.20634	0.00134433	0.0420563	yes
XLOC_004384	-	-	-	-	2.62961	18.6377	1.39485	4.22015	2.82531	-3.6472	0.000265118	0.0151048	yes
XLOC_027053	-	-	-	-	0.682246	4.83112	-0.551636	2.27236	2.824	-3.98967	6.61644e-05	0.00582481	yes
XLOC_014976	-	-	-	-	50.3813	356.416	5.65482	8.47742	2.8226	-4.3617	1.29057e-05	0.00170764	yes
XLOC_032721	-	-	-	-	10.9724	77.6104	3.45581	6.27818	2.82237	-3.84228	0.000121897	0.00919507	yes
XLOC_002928	control.255.1	treatment.253.1	LOC_Os01g05490	triosephosphate isomerase, cytosolic, putative, expressed	1.56409	11.0555	0.645324	3.46669	2.82137	-4.28835	1.80006e-05	0.00211585	yes
XLOC_032527	-	-	-	-	40.7476	283.142	5.34864	8.14538	2.79674	-4.25123	2.12597e-05	0.00243972	yes
XLOC_022906	-	-	-	-	7.65078	53.1422	2.93561	5.73179	2.79618	-4.05768	4.95632e-05	0.00474591	yes
XLOC_028474	control.16855.1	treatment.16693.1	BGIOSGA018270; LOC_Os05g27100	expressed protein	2.92629	20.2294	1.54907	4.33838	2.78931	-4.00455	6.21351e-05	0.0055518	yes
XLOC_028474	-	-	BGIOSGA018270; LOC_Os05g27100	expressed protein	2.92629	20.2294	1.54907	4.33838	2.78931	-4.00455	6.21351e-05	0.0055518	yes
XLOC_027306	-	-	-	-	372.556	2574.73	8.54131	11.3302	2.78889	-4.0048	6.20693e-05	0.0055518	yes
XLOC_012510	-	treatment.6896.2	LOC_Os12g34870	mitochondrial carrier protein, putative, expressed	1.23144	8.50763	0.300346	3.08876	2.78841	-3.52196	0.000428374	0.0205399	yes
XLOC_012510	-	treatment.6896.1	LOC_Os12g34870	mitochondrial carrier protein, putative, expressed	1.23144	8.50763	0.300346	3.08876	2.78841	-3.52196	0.000428374	0.0205399	yes
XLOC_012510	-	-	LOC_Os12g34870	mitochondrial carrier protein, putative, expressed	1.23144	8.50763	0.300346	3.08876	2.78841	-3.52196	0.000428374	0.0205399	yes
XLOC_012510	-	-	LOC_Os12g34870	mitochondrial carrier protein, putative, expressed	1.23144	8.50763	0.300346	3.08876	2.78841	-3.52196	0.000428374	0.0205399	yes
XLOC_034188	control.20968.1	-	BGIOSGA026088; LOC_Os07g41250	peptide transporter PTR2, putative, expressed	33.2568	229.158	5.05558	7.8402	2.78462	-3.61698	0.000298065	0.0164031	yes
XLOC_034188	control.20968.2	-	BGIOSGA026088; LOC_Os07g41250	peptide transporter PTR2, putative, expressed	33.2568	229.158	5.05558	7.8402	2.78462	-3.61698	0.000298065	0.0164031	yes
XLOC_034188	control.20968.3	treatment.20815.1	BGIOSGA026088; LOC_Os07g41250	peptide transporter PTR2, putative, expressed	33.2568	229.158	5.05558	7.8402	2.78462	-3.61698	0.000298065	0.0164031	yes
XLOC_034188	control.20968.4	-	BGIOSGA026088; LOC_Os07g41250	peptide transporter PTR2, putative, expressed	33.2568	229.158	5.05558	7.8402	2.78462	-3.61698	0.000298065	0.0164031	yes
XLOC_034188	-	-	BGIOSGA026088; LOC_Os07g41250	peptide transporter PTR2, putative, expressed	33.2568	229.158	5.05558	7.8402	2.78462	-3.61698	0.000298065	0.0164031	yes
XLOC_024042	-	-	-	-	118.712	817.098	6.89132	9.67437	2.78304	-4.28989	1.78766e-05	0.00211585	yes
XLOC_037753	-	-	-	-	0.412147	2.83185	-1.27877	1.50174	2.78051	-3.13691	0.00170739	0.0485419	yes
XLOC_024848	control.14161.1	treatment.14067.1	LOC_Os04g34600	abscisic stress-ripening, putative, expressed	2.02259	13.8629	1.0162	3.79316	2.77695	-3.65513	0.000257047	0.0148194	yes
XLOC_024848	-	treatment.14067.2	LOC_Os04g34600	abscisic stress-ripening, putative, expressed	2.02259	13.8629	1.0162	3.79316	2.77695	-3.65513	0.000257047	0.0148194	yes
XLOC_001598	control.1942.1	treatment.1883.2	BGIOSGA004137; LOC_Os01g46720	expressed protein	12.3428	84.4643	3.6256	6.40027	2.77467	-3.37028	0.000750912	0.0295172	yes
XLOC_001598	-	treatment.1883.1	BGIOSGA004137; LOC_Os01g46720	Putative uncharacterized protein (Os01g0655500 protein)	12.3428	84.4643	3.6256	6.40027	2.77467	-3.37028	0.000750912	0.0295172	yes
XLOC_018545	control.11784.1	treatment.11707.1	LOC_Os03g26229	40S ribosomal protein S9-2	4.05383	27.7317	2.01929	4.79346	2.77418	-3.43567	0.000591084	0.0256957	yes
XLOC_018545	control.11785.1	-	LOC_Os03g26229	40S ribosomal protein S9-2	4.05383	27.7317	2.01929	4.79346	2.77418	-3.43567	0.000591084	0.0256957	yes
XLOC_018545	-	-	LOC_Os03g26229	40S ribosomal protein S9-2	4.05383	27.7317	2.01929	4.79346	2.77418	-3.43567	0.000591084	0.0256957	yes
XLOC_018545	-	-	LOC_Os03g26229	40S ribosomal protein S9-2	4.05383	27.7317	2.01929	4.79346	2.77418	-3.43567	0.000591084	0.0256957	yes
XLOC_040319	-	-	-	-	1.91551	13.1026	0.937729	3.71178	2.77405	-3.28035	0.0010368	0.0357112	yes
XLOC_013524	control.8145.1	-	BGIOSGA007873; LOC_Os02g14780	splicing factor 3 subunit 1, putative, expressed	0.966817	6.60126	-0.0486853	2.72274	2.77143	-3.33245	0.000860854	0.0320688	yes
XLOC_013524	control.8151.1	-	BGIOSGA007873; LOC_Os02g14780	splicing factor 3 subunit 1, putative, expressed	0.966817	6.60126	-0.0486853	2.72274	2.77143	-3.33245	0.000860854	0.0320688	yes
XLOC_013524	control.8161.1	-	BGIOSGA007873; LOC_Os02g14780	splicing factor 3 subunit 1, putative, expressed	0.966817	6.60126	-0.0486853	2.72274	2.77143	-3.33245	0.000860854	0.0320688	yes
XLOC_013524	control.8161.2	-	BGIOSGA007873; LOC_Os02g14780	splicing factor 3 subunit 1, putative, expressed	0.966817	6.60126	-0.0486853	2.72274	2.77143	-3.33245	0.000860854	0.0320688	yes
XLOC_013524	-	treatment.8048.1	BGIOSGA007873; LOC_Os02g14780	splicing factor 3 subunit 1, putative, expressed	0.966817	6.60126	-0.0486853	2.72274	2.77143	-3.33245	0.000860854	0.0320688	yes
XLOC_013524	-	treatment.8061.1	BGIOSGA007873; LOC_Os02g14780	splicing factor 3 subunit 1, putative, expressed	0.966817	6.60126	-0.0486853	2.72274	2.77143	-3.33245	0.000860854	0.0320688	yes
XLOC_013524	-	treatment.8061.2	BGIOSGA007873; LOC_Os02g14780	splicing factor 3 subunit 1, putative, expressed	0.966817	6.60126	-0.0486853	2.72274	2.77143	-3.33245	0.000860854	0.0320688	yes
XLOC_013524	-	-	BGIOSGA007873; LOC_Os02g14780	splicing factor 3 subunit 1, putative, expressed	0.966817	6.60126	-0.0486853	2.72274	2.77143	-3.33245	0.000860854	0.0320688	yes
XLOC_014019	control.8718.1	-	BGIOSGA008354; LOC_Os02g32930	bile acid sodium symporter, putative, expressed	17.3967	118.594	4.12074	6.88989	2.76915	-4.06636	4.77536e-05	0.00464081	yes
XLOC_014019	-	treatment.8606.1	BGIOSGA008354; LOC_Os02g32930	bile acid sodium symporter, putative, expressed	17.3967	118.594	4.12074	6.88989	2.76915	-4.06636	4.77536e-05	0.00464081	yes
XLOC_014019	-	-	BGIOSGA008354; LOC_Os02g32930	bile acid sodium symporter, putative, expressed	17.3967	118.594	4.12074	6.88989	2.76915	-4.06636	4.77536e-05	0.00464081	yes
XLOC_025257	control.14677.1	-	BGIOSGA014691; LOC_Os04g44210	expressed protein	1.35046	9.16441	0.433451	3.19604	2.76259	-3.58782	0.000333459	0.017722	yes
XLOC_025257	control.14677.2	-	BGIOSGA014691; LOC_Os04g44210	expressed protein	1.35046	9.16441	0.433451	3.19604	2.76259	-3.58782	0.000333459	0.017722	yes
XLOC_025257	-	treatment.14553.1	BGIOSGA014691; LOC_Os04g44210	expressed protein	1.35046	9.16441	0.433451	3.19604	2.76259	-3.58782	0.000333459	0.017722	yes
XLOC_025257	-	treatment.14553.2	BGIOSGA014691; LOC_Os04g44210	expressed protein	1.35046	9.16441	0.433451	3.19604	2.76259	-3.58782	0.000333459	0.017722	yes
XLOC_022552	-	-	-	-	0.850242	5.76342	-0.234055	2.52693	2.76098	-3.88909	0.000100623	0.00801328	yes
XLOC_039603	control.23651.2	-	LOC_Os11g09460	expressed protein	1.01022	6.84036	0.0146695	2.77407	2.75941	-3.34543	0.000821536	0.0309855	yes
XLOC_039603	control.23651.1	-	LOC_Os11g09460	expressed protein	1.01022	6.84036	0.0146695	2.77407	2.75941	-3.34543	0.000821536	0.0309855	yes
XLOC_039603	control.23651.3	-	LOC_Os11g09460	expressed protein	1.01022	6.84036	0.0146695	2.77407	2.75941	-3.34543	0.000821536	0.0309855	yes
XLOC_039603	-	treatment.23401.1	LOC_Os11g09460	expressed protein	1.01022	6.84036	0.0146695	2.77407	2.75941	-3.34543	0.000821536	0.0309855	yes
XLOC_024041	control.15396.1	-	BGIOSGA014180; LOC_Os04g56450	protein phosphatase 2C, putative, expressed	4.69231	31.7157	2.2303	4.98713	2.75682	-3.96089	7.46707e-05	0.00641162	yes
XLOC_024041	control.15397.1	-	BGIOSGA014180; LOC_Os04g56450	protein phosphatase 2C, putative, expressed	4.69231	31.7157	2.2303	4.98713	2.75682	-3.96089	7.46707e-05	0.00641162	yes
XLOC_024041	-	treatment.15307.1	BGIOSGA014180; LOC_Os04g56450	protein phosphatase 2C, putative, expressed	4.69231	31.7157	2.2303	4.98713	2.75682	-3.96089	7.46707e-05	0.00641162	yes
XLOC_024041	-	-	BGIOSGA014180; LOC_Os04g56450	protein phosphatase 2C, putative, expressed	4.69231	31.7157	2.2303	4.98713	2.75682	-3.96089	7.46707e-05	0.00641162	yes
XLOC_014281	-	-	-	-	5.06375	34.1816	2.34021	5.09515	2.75494	-3.86937	0.000109119	0.00838797	yes
XLOC_038191	-	-	-	-	9.28452	62.6455	3.21483	5.96914	2.75431	-3.78802	0.000151851	0.0105055	yes
XLOC_005113	control.3310.1	-	LOC_Os11g42989	exo70 exocyst complex subunit, putative, expressed	3.77522	25.2812	1.91656	4.65999	2.74343	-3.85182	0.000117245	0.0089276	yes
XLOC_005113	-	treatment.3335.1	LOC_Os11g42989	exo70 exocyst complex subunit, putative, expressed	3.77522	25.2812	1.91656	4.65999	2.74343	-3.85182	0.000117245	0.0089276	yes
XLOC_005113	-	treatment.3337.1	LOC_Os11g42989	exo70 exocyst complex subunit, putative, expressed	3.77522	25.2812	1.91656	4.65999	2.74343	-3.85182	0.000117245	0.0089276	yes
XLOC_005113	-	-	LOC_Os11g42989	exo70 exocyst complex subunit, putative, expressed	3.77522	25.2812	1.91656	4.65999	2.74343	-3.85182	0.000117245	0.0089276	yes
XLOC_002090	control.2720.1	-	-	-	1.54881	10.3679	0.63116	3.37405	2.74288	-3.28714	0.00101211	0.03521	yes
XLOC_002090	-	-	-	-	1.54881	10.3679	0.63116	3.37405	2.74288	-3.28714	0.00101211	0.03521	yes
XLOC_002090	-	-	-	-	1.54881	10.3679	0.63116	3.37405	2.74288	-3.28714	0.00101211	0.03521	yes
XLOC_012832	control.7357.2	-	LOC_Os12g44360	Sodium/hydrogen exchanger 7, putative, expressed	8.09344	53.4985	3.01675	5.74143	2.72467	-3.13835	0.00169902	0.0484881	yes
XLOC_012832	control.7357.1	-	LOC_Os12g44360	Sodium/hydrogen exchanger 7, putative, expressed	8.09344	53.4985	3.01675	5.74143	2.72467	-3.13835	0.00169902	0.0484881	yes
XLOC_012832	control.7357.3	-	LOC_Os12g44360	Sodium/hydrogen exchanger 7, putative, expressed	8.09344	53.4985	3.01675	5.74143	2.72467	-3.13835	0.00169902	0.0484881	yes
XLOC_012832	-	treatment.7294.1	LOC_Os12g44360	Sodium/hydrogen exchanger 7, putative, expressed	8.09344	53.4985	3.01675	5.74143	2.72467	-3.13835	0.00169902	0.0484881	yes
XLOC_012832	-	treatment.7303.1	LOC_Os12g44360	Sodium/hydrogen exchanger 7, putative, expressed	8.09344	53.4985	3.01675	5.74143	2.72467	-3.13835	0.00169902	0.0484881	yes
XLOC_012832	-	treatment.7318.1	LOC_Os12g44360	Sodium/hydrogen exchanger 7, putative, expressed	8.09344	53.4985	3.01675	5.74143	2.72467	-3.13835	0.00169902	0.0484881	yes
XLOC_012832	-	treatment.7318.2	LOC_Os12g44360	Sodium/hydrogen exchanger 7, putative, expressed	8.09344	53.4985	3.01675	5.74143	2.72467	-3.13835	0.00169902	0.0484881	yes
XLOC_012832	-	-	LOC_Os12g44360	Sodium/hydrogen exchanger 7, putative, expressed	8.09344	53.4985	3.01675	5.74143	2.72467	-3.13835	0.00169902	0.0484881	yes
XLOC_012832	-	-	LOC_Os12g44360	Sodium/hydrogen exchanger 7, putative, expressed	8.09344	53.4985	3.01675	5.74143	2.72467	-3.13835	0.00169902	0.0484881	yes
XLOC_029007	control.17210.1	treatment.17115.1	BGIOSGA017744; LOC_Os05g43450	transcription initiation factor IIF beta subunit, putative, expressed	0.721427	4.75219	-0.471075	2.24859	2.71967	-3.21043	0.00132537	0.0416785	yes
XLOC_004984	control.3127.1	-	BGIOSGA000383; LOC_Os01g65900	chitin-inducible gibberellin-responsive protein, putative, expressed	4.2273	27.6292	2.07974	4.78812	2.70839	-3.97158	7.13977e-05	0.0061524	yes
XLOC_004984	-	treatment.3151.1	BGIOSGA000383; LOC_Os01g65900	chitin-inducible gibberellin-responsive protein, putative, expressed	4.2273	27.6292	2.07974	4.78812	2.70839	-3.97158	7.13977e-05	0.0061524	yes
XLOC_004984	-	-	BGIOSGA000383; LOC_Os01g65900	chitin-inducible gibberellin-responsive protein, putative, expressed	4.2273	27.6292	2.07974	4.78812	2.70839	-3.97158	7.13977e-05	0.0061524	yes
XLOC_036545	control.22083.1	-	LOC_Os08g14450	RNA polymerase sigma factor, putative, expressed	5.39976	35.2418	2.4329	5.13922	2.70632	-3.31017	0.000932389	0.0333352	yes
XLOC_036545	control.22083.2	-	LOC_Os08g14450	RNA polymerase sigma factor, putative, expressed	5.39976	35.2418	2.4329	5.13922	2.70632	-3.31017	0.000932389	0.0333352	yes
XLOC_036545	-	treatment.21888.1	LOC_Os08g14450	RNA polymerase sigma factor, putative, expressed	5.39976	35.2418	2.4329	5.13922	2.70632	-3.31017	0.000932389	0.0333352	yes
XLOC_036545	-	-	LOC_Os08g14450	RNA polymerase sigma factor, putative, expressed	5.39976	35.2418	2.4329	5.13922	2.70632	-3.31017	0.000932389	0.0333352	yes
XLOC_005362	control.3.1	treatment.4.1	LOC_Os01g07540	G-patch domain containing protein, expressed	76.802	500.302	6.26307	8.96666	2.70358	-4.19756	2.69807e-05	0.00292671	yes
XLOC_021654	control.12686.1	-	BGIOSGA009847; LOC_Os03g52690	CBS domain containing membrane protein, putative, expressed	5.44867	35.4513	2.4459	5.14777	2.70186	-3.70642	0.000210205	0.0132454	yes
XLOC_021654	control.12686.2	treatment.12608.1	BGIOSGA009847; LOC_Os03g52690	CBS domain containing membrane protein, putative, expressed	5.44867	35.4513	2.4459	5.14777	2.70186	-3.70642	0.000210205	0.0132454	yes
XLOC_021654	-	treatment.12607.1	BGIOSGA009847; LOC_Os03g52690	CBS domain containing membrane protein, putative, expressed	5.44867	35.4513	2.4459	5.14777	2.70186	-3.70642	0.000210205	0.0132454	yes
XLOC_021654	-	-	BGIOSGA009847; LOC_Os03g52690	CBS domain containing membrane protein, putative, expressed	5.44867	35.4513	2.4459	5.14777	2.70186	-3.70642	0.000210205	0.0132454	yes
XLOC_002993	-	-	-	-	0.304137	1.97558	-1.71721	0.982276	2.69948	-3.15271	0.00161761	0.0471347	yes
XLOC_013727	-	-	-	-	24.2989	156.944	4.60282	7.29411	2.69128	-3.51169	0.000445266	0.0211821	yes
XLOC_016113	control.8822.1	treatment.8717.1	BGIOSGA006257; LOC_Os02g35090	expressed protein	2.13838	13.7635	1.09652	3.78278	2.68626	-3.40918	0.000651575	0.0273436	yes
XLOC_034986	-	-	-	-	12.8214	82.5181	3.68048	6.36664	2.68616	-3.84058	0.000122743	0.00923014	yes
XLOC_001800	control.2267.1	treatment.2221.2	BGIOSGA004332; LOC_Os01g51754	alpha-amylase precursor, putative, expressed	39.0297	249.628	5.2865	7.96364	2.67713	-3.29115	0.000997773	0.034863	yes
XLOC_001800	-	treatment.2221.1	BGIOSGA004332; LOC_Os01g51754	alpha-amylase precursor, putative, expressed	39.0297	249.628	5.2865	7.96364	2.67713	-3.29115	0.000997773	0.034863	yes
XLOC_001800	-	treatment.2221.3	BGIOSGA004332; LOC_Os01g51754	alpha-amylase precursor, putative, expressed	39.0297	249.628	5.2865	7.96364	2.67713	-3.29115	0.000997773	0.034863	yes
XLOC_013519	-	-	-	-	1.34943	8.62431	0.43235	3.10841	2.67606	-3.32694	0.00087804	0.0323369	yes
XLOC_009852	-	-	-	-	1.77274	11.3184	0.825981	3.5006	2.67462	-3.47252	0.000515604	0.0235356	yes
XLOC_019565	control.13012.1	treatment.12933.1	BGIOSGA013744; LOC_Os03g58590	expressed protein	0.959895	6.11712	-0.0590515	2.61285	2.6719	-3.33433	0.000855048	0.0319436	yes
XLOC_039744	control.23832.1	-	BGIOSGA030829; LOC_Os09g26660	ferric reductase, putative, expressed	13.5205	86.0994	3.75708	6.42793	2.67086	-3.36475	0.000766138	0.0298066	yes
XLOC_039744	control.23841.1	treatment.23580.1	BGIOSGA030829; LOC_Os09g26660	ferric reductase, putative, expressed	13.5205	86.0994	3.75708	6.42793	2.67086	-3.36475	0.000766138	0.0298066	yes
XLOC_039744	control.23841.2	-	BGIOSGA030829; LOC_Os09g26660	ferric reductase, putative, expressed	13.5205	86.0994	3.75708	6.42793	2.67086	-3.36475	0.000766138	0.0298066	yes
XLOC_039744	-	treatment.23585.1	BGIOSGA030829; LOC_Os09g26660	ferric reductase, putative, expressed	13.5205	86.0994	3.75708	6.42793	2.67086	-3.36475	0.000766138	0.0298066	yes
XLOC_039744	-	-	BGIOSGA030829; LOC_Os09g26660	ferric reductase, putative, expressed	13.5205	86.0994	3.75708	6.42793	2.67086	-3.36475	0.000766138	0.0298066	yes
XLOC_039744	-	-	BGIOSGA030829; LOC_Os09g26660	ferric reductase, putative, expressed	13.5205	86.0994	3.75708	6.42793	2.67086	-3.36475	0.000766138	0.0298066	yes
XLOC_031756	-	-	-	-	35.1685	223.121	5.13621	7.80168	2.66547	-4.13217	3.59352e-05	0.00373448	yes
XLOC_000971	-	-	-	-	2.87777	18.1957	1.52495	4.18553	2.66058	-3.71187	0.000205737	0.0130928	yes
XLOC_005977	-	-	-	-	2.25665	14.2304	1.17418	3.8309	2.65672	-3.40979	0.000650131	0.0273303	yes
XLOC_008735	-	-	-	-	35.7372	224.301	5.15935	7.80929	2.64994	-4.05193	5.07974e-05	0.00480472	yes
XLOC_008722	-	-	-	-	34.8195	218.255	5.12182	7.76987	2.64805	-3.67276	0.000239941	0.0141209	yes
XLOC_036899	-	-	-	-	0.326604	2.04698	-1.61439	1.0335	2.64789	-3.15964	0.00157966	0.0465326	yes
XLOC_011357	control.6914.1	treatment.6861.1	BGIOSGA037504; LOC_Os12g34450	auxin-binding protein 4 precursor, putative, expressed	0.344303	2.1473	-1.53825	1.10252	2.64078	-3.31236	0.000925127	0.0332927	yes
XLOC_011357	-	treatment.6861.2	BGIOSGA037504; LOC_Os12g34450	auxin-binding protein 4 precursor, putative, expressed	0.344303	2.1473	-1.53825	1.10252	2.64078	-3.31236	0.000925127	0.0332927	yes
XLOC_011357	-	-	BGIOSGA037504; LOC_Os12g34450	auxin-binding protein 4 precursor, putative, expressed	0.344303	2.1473	-1.53825	1.10252	2.64078	-3.31236	0.000925127	0.0332927	yes
XLOC_019769	-	-	-	-	3.57476	22.2132	1.83785	4.47335	2.6355	-3.67847	0.000234635	0.0140423	yes
XLOC_016900	control.9955.1	-	BGIOSGA005482; LOC_Os02g54120	CCR4-NOT transcription factor, putative, expressed	13.3424	82.7288	3.73795	6.37032	2.63237	-4.05682	4.9745e-05	0.00474591	yes
XLOC_016900	control.9955.2	treatment.9849.2	BGIOSGA005482; LOC_Os02g54120	CCR4-NOT transcription factor, putative, expressed	13.3424	82.7288	3.73795	6.37032	2.63237	-4.05682	4.9745e-05	0.00474591	yes
XLOC_016900	control.9955.3	treatment.9849.1	BGIOSGA005482; LOC_Os02g54120	CCR4-NOT transcription factor, putative, expressed	13.3424	82.7288	3.73795	6.37032	2.63237	-4.05682	4.9745e-05	0.00474591	yes
XLOC_025781	control.15423.1	-	BGIOSGA014171; LOC_Os04g56630	transposon protein, putative, unclassified, expressed	8.78669	54.3201	3.13532	5.76341	2.62809	-3.7117	0.00020587	0.0130928	yes
XLOC_025781	control.15423.2	-	BGIOSGA014171; LOC_Os04g56630	transposon protein, putative, unclassified, expressed	8.78669	54.3201	3.13532	5.76341	2.62809	-3.7117	0.00020587	0.0130928	yes
XLOC_025781	control.15423.3	-	BGIOSGA014171; LOC_Os04g56630	transposon protein, putative, unclassified, expressed	8.78669	54.3201	3.13532	5.76341	2.62809	-3.7117	0.00020587	0.0130928	yes
XLOC_025781	-	treatment.15293.1	BGIOSGA014171; LOC_Os04g56630	transposon protein, putative, unclassified, expressed	8.78669	54.3201	3.13532	5.76341	2.62809	-3.7117	0.00020587	0.0130928	yes
XLOC_025781	-	treatment.15298.1	BGIOSGA014171; LOC_Os04g56630	transposon protein, putative, unclassified, expressed	8.78669	54.3201	3.13532	5.76341	2.62809	-3.7117	0.00020587	0.0130928	yes
XLOC_025781	-	treatment.15298.2	BGIOSGA014171; LOC_Os04g56630	transposon protein, putative, unclassified, expressed	8.78669	54.3201	3.13532	5.76341	2.62809	-3.7117	0.00020587	0.0130928	yes
XLOC_025781	-	-	BGIOSGA014171; LOC_Os04g56630	transposon protein, putative, unclassified, expressed	8.78669	54.3201	3.13532	5.76341	2.62809	-3.7117	0.00020587	0.0130928	yes
XLOC_025781	-	-	BGIOSGA014171; LOC_Os04g56630	transposon protein, putative, unclassified, expressed	8.78669	54.3201	3.13532	5.76341	2.62809	-3.7117	0.00020587	0.0130928	yes
XLOC_025781	-	-	BGIOSGA014171; LOC_Os04g56630	transposon protein, putative, unclassified, expressed	8.78669	54.3201	3.13532	5.76341	2.62809	-3.7117	0.00020587	0.0130928	yes
XLOC_024850	control.14135.1	treatment.14016.1	LOC_Os04g34620	expressed protein	39.6751	245.014	5.31016	7.93672	2.62655	-4.08101	4.48402e-05	0.00440549	yes
XLOC_024850	-	-	-	-	39.6751	245.014	5.31016	7.93672	2.62655	-4.08101	4.48402e-05	0.00440549	yes
XLOC_003233	control.627.1	-	BGIOSGA002094; LOC_Os01g12480	expressed protein	0.128755	0.794738	-2.9573	-0.331449	2.62585	-3.14971	0.00163434	0.0475077	yes
XLOC_003233	control.627.2	-	BGIOSGA002094; LOC_Os01g12480	expressed protein	0.128755	0.794738	-2.9573	-0.331449	2.62585	-3.14971	0.00163434	0.0475077	yes
XLOC_003233	-	treatment.620.1	BGIOSGA002094; LOC_Os01g12480	expressed protein	0.128755	0.794738	-2.9573	-0.331449	2.62585	-3.14971	0.00163434	0.0475077	yes
XLOC_000443	control.595.1	treatment.598.1	BGIOSGA003013; LOC_Os01g11910	basic helix-loop-helix, putative, expressed	0.526951	3.24148	-0.924259	1.69665	2.62091	-3.46696	0.000526373	0.0237791	yes
XLOC_000443	control.596.1	-	BGIOSGA003013; LOC_Os01g11910	basic helix-loop-helix, putative, expressed	0.526951	3.24148	-0.924259	1.69665	2.62091	-3.46696	0.000526373	0.0237791	yes
XLOC_002087	control.2653.1	treatment.2635.1	BGIOSGA004617; LOC_Os01g58550	methyladenine glycosylase, putative, expressed	4.47954	27.5025	2.16335	4.78149	2.61814	-3.88578	0.000102004	0.00804535	yes
XLOC_002931	-	-	-	-	0.236368	1.44863	-2.08089	0.534689	2.61558	-3.36484	0.000765869	0.0298066	yes
XLOC_036167	control.21537.1	-	BGIOSGA027902; LOC_Os08g02670	ATP binding protein, putative, expressed	5.7185	34.9911	2.51564	5.12892	2.61328	-3.55471	0.000378395	0.0192894	yes
XLOC_036167	control.21537.2	treatment.21395.1	BGIOSGA027902; LOC_Os08g02670	ATP binding protein, putative, expressed	5.7185	34.9911	2.51564	5.12892	2.61328	-3.55471	0.000378395	0.0192894	yes
XLOC_036167	-	treatment.21392.1	BGIOSGA027902; LOC_Os08g02670	ATP binding protein, putative, expressed	5.7185	34.9911	2.51564	5.12892	2.61328	-3.55471	0.000378395	0.0192894	yes
XLOC_036167	-	-	BGIOSGA027902; LOC_Os08g02670	ATP binding protein, putative, expressed	5.7185	34.9911	2.51564	5.12892	2.61328	-3.55471	0.000378395	0.0192894	yes
XLOC_025564	-	-	-	-	8.67881	52.9972	3.1175	5.72784	2.61035	-3.1412	0.00168254	0.0483275	yes
XLOC_002191	-	-	-	-	13.0977	79.9155	3.71124	6.3204	2.60917	-3.40402	0.000664024	0.0274849	yes
XLOC_016256	-	-	-	-	1.72366	10.5054	0.785475	3.39306	2.60759	-3.67477	0.000238067	0.0140599	yes
XLOC_009103	-	-	-	-	8.99522	54.7466	3.16916	5.7747	2.60554	-3.79552	0.000147336	0.0103709	yes
XLOC_024411	control.13670.1	treatment.13550.1	BGIOSGA015521; LOC_Os04g11040	expressed protein	76.7729	461.948	6.26253	8.85159	2.58906	-4.00811	6.12064e-05	0.00553004	yes
XLOC_024411	-	-	BGIOSGA015521; LOC_Os04g11040	expressed protein	76.7729	461.948	6.26253	8.85159	2.58906	-4.00811	6.12064e-05	0.00553004	yes
XLOC_021051	control.11995.1	treatment.11897.1	BGIOSGA010448; LOC_Os03g34040	30S ribosomal protein S5, chloroplastic	186.55	1122.46	7.54342	10.1324	2.58903	-3.80477	0.000141933	0.010138	yes
XLOC_017282	control.8912.1	-	-	-	1.98765	11.9539	0.991064	3.57941	2.58835	-3.22414	0.00126352	0.0406308	yes
XLOC_000748	-	-	-	-	2.13231	12.806	1.09242	3.67875	2.58633	-3.36456	0.000766655	0.0298066	yes
XLOC_035726	-	-	-	-	2.75017	16.454	1.45952	4.04037	2.58085	-3.17293	0.00150907	0.0455848	yes
XLOC_004971	control.3175.1	-	-	-	13.8272	82.4854	3.78944	6.36607	2.57663	-3.63695	0.000275886	0.0155356	yes
XLOC_014560	-	treatment.9491.1	BGIOSGA005764; LOC_Os02g47810	dof zinc finger domain containing protein, putative, expressed	16.2691	96.663	4.02406	6.59489	2.57082	-3.78823	0.000151722	0.0105055	yes
XLOC_024998	-	-	-	-	3.48731	20.6932	1.80211	4.37108	2.56897	-3.14001	0.00168941	0.0483539	yes
XLOC_024605	control.13873.1	-	LOC_Os04g26380	aspartic proteinase-like protein 2 precursor, putative, expressed	1.86323	11.0535	0.897806	3.46643	2.56862	-3.90192	9.54322e-05	0.00778045	yes
XLOC_024605	control.13873.2	-	LOC_Os04g26380	aspartic proteinase-like protein 2 precursor, putative, expressed	1.86323	11.0535	0.897806	3.46643	2.56862	-3.90192	9.54322e-05	0.00778045	yes
XLOC_024605	control.13873.3	-	LOC_Os04g26380	aspartic proteinase-like protein 2 precursor, putative, expressed	1.86323	11.0535	0.897806	3.46643	2.56862	-3.90192	9.54322e-05	0.00778045	yes
XLOC_024605	control.13873.4	treatment.13749.2	LOC_Os04g26380	aspartic proteinase-like protein 2 precursor, putative, expressed	1.86323	11.0535	0.897806	3.46643	2.56862	-3.90192	9.54322e-05	0.00778045	yes
XLOC_024605	-	treatment.13749.1	LOC_Os04g26380	aspartic proteinase-like protein 2 precursor, putative, expressed	1.86323	11.0535	0.897806	3.46643	2.56862	-3.90192	9.54322e-05	0.00778045	yes
XLOC_024605	-	treatment.13749.3	LOC_Os04g26380	aspartic proteinase-like protein 2 precursor, putative, expressed	1.86323	11.0535	0.897806	3.46643	2.56862	-3.90192	9.54322e-05	0.00778045	yes
XLOC_024605	-	treatment.13749.4	LOC_Os04g26380	aspartic proteinase-like protein 2 precursor, putative, expressed	1.86323	11.0535	0.897806	3.46643	2.56862	-3.90192	9.54322e-05	0.00778045	yes
XLOC_024605	-	-	LOC_Os04g26380	aspartic proteinase-like protein 2 precursor, putative, expressed	1.86323	11.0535	0.897806	3.46643	2.56862	-3.90192	9.54322e-05	0.00778045	yes
XLOC_005281	-	-	-	-	9.02603	53.4735	3.17409	5.74075	2.56666	-3.44833	0.000564069	0.0249696	yes
XLOC_034743	control.19926.1	-	LOC_Os07g05740	receptor-like protein kinase 2 precursor, putative, expressed	0.711201	4.20742	-0.491671	2.07294	2.56461	-3.31304	0.000922863	0.0332927	yes
XLOC_034743	-	treatment.19742.1	LOC_Os07g05740	receptor-like protein kinase 2 precursor, putative, expressed	0.711201	4.20742	-0.491671	2.07294	2.56461	-3.31304	0.000922863	0.0332927	yes
XLOC_034743	-	treatment.19743.1	LOC_Os07g05740	receptor-like protein kinase 2 precursor, putative, expressed	0.711201	4.20742	-0.491671	2.07294	2.56461	-3.31304	0.000922863	0.0332927	yes
XLOC_030076	control.18338.1	-	BGIOSGA022602; LOC_Os06g12990	tRNA methyltransferase, putative, expressed	15.6101	92.3404	3.96441	6.52889	2.56448	-3.74747	0.000178628	0.0118177	yes
XLOC_030076	-	treatment.18247.1	BGIOSGA022602; LOC_Os06g12990	tRNA methyltransferase, putative, expressed	15.6101	92.3404	3.96441	6.52889	2.56448	-3.74747	0.000178628	0.0118177	yes
XLOC_008225	-	treatment.4728.1	BGIOSGA033388; LOC_Os10g39710	strictosidine synthase, putative, expressed	35.6	210.547	5.15381	7.718	2.56419	-3.98885	6.63933e-05	0.00582481	yes
XLOC_022671	-	-	-	-	14.9275	88.2486	3.8999	6.4635	2.5636	-3.26447	0.00109669	0.0368312	yes
XLOC_011119	-	-	-	-	42.4835	250.74	5.40883	7.97005	2.56122	-3.6676	0.000244837	0.014217	yes
XLOC_024736	-	-	-	-	16.2838	95.7812	4.02537	6.58167	2.55631	-3.55735	0.000374616	0.0192191	yes
XLOC_026336	control.15934.1	-	-	-	1.92897	11.3264	0.947831	3.50162	2.55378	-3.26595	0.00109099	0.0368312	yes
XLOC_015876	control.8548.1	-	-	-	84.7276	496.242	6.40476	8.9549	2.55014	-3.97177	7.13392e-05	0.0061524	yes
XLOC_015876	-	-	-	-	84.7276	496.242	6.40476	8.9549	2.55014	-3.97177	7.13392e-05	0.0061524	yes
XLOC_019582	-	-	-	-	45.9555	268.443	5.52217	8.06847	2.54631	-3.42478	0.000615304	0.0265106	yes
XLOC_020019	-	-	-	-	3.81967	22.2315	1.93345	4.47453	2.54109	-3.67667	0.000236301	0.0140599	yes
XLOC_039549	control.23599.1	treatment.23350.1	LOC_Os09g20550	zinc finger protein-related, putative, expressed	0.328648	1.91082	-1.60538	0.934192	2.53958	-3.31188	0.000926708	0.0332927	yes
XLOC_039549	-	-	LOC_Os09g20550	zinc finger protein-related, putative, expressed	0.328648	1.91082	-1.60538	0.934192	2.53958	-3.31188	0.000926708	0.0332927	yes
XLOC_030920	control.19358.1	treatment.19160.1	BGIOSGA023377; LOC_Os06g45380	Vacuolar-sorting receptor precursor, putative, expressed	2.66758	15.4644	1.41553	3.95088	2.53534	-3.78953	0.00015093	0.0105055	yes
XLOC_030920	-	-	BGIOSGA023377; LOC_Os06g45380	Vacuolar-sorting receptor precursor, putative, expressed	2.66758	15.4644	1.41553	3.95088	2.53534	-3.78953	0.00015093	0.0105055	yes
XLOC_022492	-	treatment.13398.1	BGIOSGA015731; LOC_Os04g01540	expressed protein	7.19824	41.6666	2.84764	5.38082	2.53318	-3.68571	0.000228068	0.0138061	yes
XLOC_019535	-	-	-	-	2.69793	15.5806	1.43185	3.96168	2.52982	-3.22208	0.00127264	0.0406992	yes
XLOC_018857	-	-	-	-	0.25548	1.4725	-1.96872	0.558268	2.52698	-3.33396	0.000856175	0.0319436	yes
XLOC_026130	control.14894.1	-	-	-	0.620171	3.55289	-0.689262	1.82899	2.51825	-3.40997	0.000649691	0.0273303	yes
XLOC_030365	-	-	-	-	1.5571	8.91645	0.638862	3.15647	2.51761	-3.31806	0.000906461	0.0330213	yes
XLOC_037887	control.21887.1	treatment.21726.1	BGIOSGA027468; LOC_Os08g10450	nucleoside transporter, putative, expressed	2.86903	16.369	1.52056	4.03289	2.51233	-3.54153	0.000397817	0.0196687	yes
XLOC_027748	-	treatment.15600.1	LOC_Os05g01010	expressed protein	20.1899	114.116	4.33556	6.83436	2.49879	-3.89041	0.000100076	0.00799746	yes
XLOC_017372	-	treatment.9650.1	BGIOSGA036466; LOC_Os12g10410	NB-ARC/LRR disease resistance protein, putative, expressed	9.3192	52.3848	3.22021	5.71108	2.49087	-3.32429	0.000886432	0.0324211	yes
XLOC_031870	-	-	-	-	11.3856	63.9303	3.50914	5.99843	2.48929	-3.30698	0.000943071	0.0334832	yes
XLOC_019597	-	treatment.13004.1	BGIOSGA013782; LOC_Os03g59240	carboxyl-terminal peptidase, putative, expressed	6.49156	36.3735	2.69857	5.18482	2.48625	-3.32866	0.000872636	0.0323003	yes
XLOC_019597	-	-	BGIOSGA013782; LOC_Os03g59240	carboxyl-terminal peptidase, putative, expressed	6.49156	36.3735	2.69857	5.18482	2.48625	-3.32866	0.000872636	0.0323003	yes
XLOC_005274	-	-	-	-	45.4361	253.844	5.50577	7.9878	2.48203	-3.63113	0.000282188	0.0157078	yes
XLOC_007153	-	-	-	-	28.7148	160.37	4.84372	7.32526	2.48154	-3.46114	0.000537903	0.0242096	yes
XLOC_020973	-	-	-	-	10.2577	57.2731	3.35864	5.83979	2.48115	-3.77459	0.000160268	0.0109009	yes
XLOC_033361	-	-	-	-	35.6367	198.125	5.15529	7.63027	2.47497	-3.42574	0.000613122	0.0264637	yes
XLOC_016179	control.8906.2	-	BGIOSGA006189; LOC_Os02g36710	SET, putative, expressed	17.5874	97.6852	4.13647	6.61007	2.4736	-3.72597	0.000194568	0.0125659	yes
XLOC_016179	control.8906.1	-	BGIOSGA006189; LOC_Os02g36710	SET, putative, expressed	17.5874	97.6852	4.13647	6.61007	2.4736	-3.72597	0.000194568	0.0125659	yes
XLOC_016179	-	treatment.8786.1	BGIOSGA006189; LOC_Os02g36710	SET, putative, expressed	17.5874	97.6852	4.13647	6.61007	2.4736	-3.72597	0.000194568	0.0125659	yes
XLOC_011167	control.6729.1	-	-	-	11.2186	61.8553	3.48782	5.95083	2.463	-3.8363	0.000124902	0.00931679	yes
XLOC_011167	control.6731.1	-	-	-	11.2186	61.8553	3.48782	5.95083	2.463	-3.8363	0.000124902	0.00931679	yes
XLOC_001482	-	-	-	-	5.2678	29.0054	2.3972	4.85825	2.46105	-3.28092	0.0010347	0.0357112	yes
XLOC_018610	-	-	-	-	10.9529	60.2831	3.45324	5.91368	2.46044	-3.64998	0.000262264	0.0149775	yes
XLOC_015983	-	treatment.8526.1	BGIOSGA006383; LOC_Os02g31140	major ampullate spidroin 2-2, putative, expressed	5.86406	32.2106	2.5519	5.00946	2.45756	-3.56912	0.00035818	0.0186701	yes
XLOC_015983	-	-	BGIOSGA006383; LOC_Os02g31140	major ampullate spidroin 2-2, putative, expressed	5.86406	32.2106	2.5519	5.00946	2.45756	-3.56912	0.00035818	0.0186701	yes
XLOC_035011	-	-	-	-	2.75987	15.1358	1.4646	3.91989	2.4553	-3.22214	0.00127238	0.0406992	yes
XLOC_034645	-	treatment.19638.1	LOC_Os07g03000	receptor-like protein kinase precursor, putative, expressed	2.63306	14.3487	1.39674	3.84285	2.44611	-3.24915	0.0011575	0.0382893	yes
XLOC_034645	-	-	LOC_Os07g03000	receptor-like protein kinase precursor, putative, expressed	2.63306	14.3487	1.39674	3.84285	2.44611	-3.24915	0.0011575	0.0382893	yes
XLOC_003379	-	-	-	-	1.2108	6.57915	0.275961	2.7179	2.44195	-3.40536	0.000660766	0.0274849	yes
XLOC_010706	-	-	-	-	2.73524	14.7901	1.45167	3.88656	2.43489	-3.42302	0.000619288	0.0265876	yes
XLOC_023610	-	treatment.14885.1	BGIOSGA008966	Putative uncharacterized protein	2.96778	16.0248	1.56938	4.00223	2.43285	-3.25636	0.00112852	0.0375873	yes
XLOC_033295	control.20018.1	treatment.19842.1	BGIOSGA025203; LOC_Os07g07040	erythrocyte binding protein 3, putative, expressed	28.8229	154.938	4.84914	7.27555	2.42641	-3.48673	0.00048897	0.0228599	yes
XLOC_033295	-	treatment.19842.2	BGIOSGA025203; LOC_Os07g07040	erythrocyte binding protein 3, putative, expressed	28.8229	154.938	4.84914	7.27555	2.42641	-3.48673	0.00048897	0.0228599	yes
XLOC_033295	-	-	BGIOSGA025203; LOC_Os07g07040	erythrocyte binding protein 3, putative, expressed	28.8229	154.938	4.84914	7.27555	2.42641	-3.48673	0.00048897	0.0228599	yes
XLOC_033295	-	-	BGIOSGA025203; LOC_Os07g07040	erythrocyte binding protein 3, putative, expressed	28.8229	154.938	4.84914	7.27555	2.42641	-3.48673	0.00048897	0.0228599	yes
XLOC_033295	-	-	BGIOSGA025203; LOC_Os07g07040	erythrocyte binding protein 3, putative, expressed	28.8229	154.938	4.84914	7.27555	2.42641	-3.48673	0.00048897	0.0228599	yes
XLOC_024341	control.13647.1	-	-	-	3.89126	20.8785	1.96024	4.38395	2.42371	-3.31457	0.000917832	0.0332203	yes
XLOC_024341	-	-	-	-	3.89126	20.8785	1.96024	4.38395	2.42371	-3.31457	0.000917832	0.0332203	yes
XLOC_002346	control.3042.1	treatment.3060.1	BGIOSGA004878; LOC_Os01g64890	CorA-like magnesium transporter protein, putative, expressed	31.6052	168.382	4.98209	7.39559	2.4135	-3.65152	0.000260691	0.0149758	yes
XLOC_028219	control.16228.1	treatment.16125.1	BGIOSGA018520; LOC_Os12g17070	radical SAM enzyme, putative, expressed	6.83611	36.1875	2.77318	5.17742	2.40424	-3.19365	0.00140488	0.0433007	yes
XLOC_028219	-	-	BGIOSGA018520; LOC_Os12g17070	radical SAM enzyme, putative, expressed	6.83611	36.1875	2.77318	5.17742	2.40424	-3.19365	0.00140488	0.0433007	yes
XLOC_041567	-	-	-	-	1.77456	9.36731	0.827461	3.22763	2.40017	-3.4065	0.000658025	0.0274714	yes
XLOC_042353	-	-	-	-	131.885	692.418	7.04314	9.4355	2.39237	-3.28675	0.00101352	0.03521	yes
XLOC_034283	control.21087.1	treatment.20950.2	BGIOSGA026185; LOC_Os07g43390	4-alpha-glucanotransferase, chloroplast precursor, putative, expressed	2.79225	14.659	1.48143	3.87371	2.39228	-3.44561	0.000569774	0.0251761	yes
XLOC_034283	-	treatment.20950.1	BGIOSGA026185; LOC_Os07g43390	4-alpha-glucanotransferase, chloroplast precursor, putative, expressed	2.79225	14.659	1.48143	3.87371	2.39228	-3.44561	0.000569774	0.0251761	yes
XLOC_034283	-	treatment.20950.3	BGIOSGA026185; LOC_Os07g43390	4-alpha-glucanotransferase, chloroplast precursor, putative, expressed	2.79225	14.659	1.48143	3.87371	2.39228	-3.44561	0.000569774	0.0251761	yes
XLOC_025342	control.14771.1	-	-	-	9.28028	48.71	3.21417	5.60615	2.39198	-3.67507	0.000237781	0.0140599	yes
XLOC_014947	control.10097.1	-	BGIOSGA009275; LOC_Os02g56940	expressed protein	2.9956	15.721	1.58284	3.97462	2.39178	-3.1669	0.00154076	0.0458944	yes
XLOC_014947	control.10108.1	-	BGIOSGA009275; LOC_Os02g56940	expressed protein	2.9956	15.721	1.58284	3.97462	2.39178	-3.1669	0.00154076	0.0458944	yes
XLOC_014947	control.10108.2	-	BGIOSGA009275; LOC_Os02g56940	expressed protein	2.9956	15.721	1.58284	3.97462	2.39178	-3.1669	0.00154076	0.0458944	yes
XLOC_014947	control.10108.3	treatment.10016.1	BGIOSGA009275; LOC_Os02g56940	expressed protein	2.9956	15.721	1.58284	3.97462	2.39178	-3.1669	0.00154076	0.0458944	yes
XLOC_014947	-	-	BGIOSGA009275; LOC_Os02g56940	expressed protein	2.9956	15.721	1.58284	3.97462	2.39178	-3.1669	0.00154076	0.0458944	yes
XLOC_014947	-	-	BGIOSGA009275; LOC_Os02g56940	expressed protein	2.9956	15.721	1.58284	3.97462	2.39178	-3.1669	0.00154076	0.0458944	yes
XLOC_018802	-	-	-	-	12.0671	63.2846	3.59301	5.98378	2.39078	-3.58152	0.000341598	0.0180599	yes
XLOC_022277	control.11642.1	-	-	-	2.26644	11.8781	1.18043	3.57023	2.3898	-3.31771	0.000907571	0.0330213	yes
XLOC_029634	control.17795.1	treatment.17646.1	BGIOSGA029532; LOC_Os06g02260	callose synthase, putative, expressed	2.01317	10.5411	1.00947	3.39795	2.38848	-3.40038	0.000672924	0.0276646	yes
XLOC_029634	control.17796.1	-	BGIOSGA029532; LOC_Os06g02260	callose synthase, putative, expressed	2.01317	10.5411	1.00947	3.39795	2.38848	-3.40038	0.000672924	0.0276646	yes
XLOC_029634	-	treatment.17648.1	BGIOSGA029532; LOC_Os06g02260	callose synthase, putative, expressed	2.01317	10.5411	1.00947	3.39795	2.38848	-3.40038	0.000672924	0.0276646	yes
XLOC_025151	-	-	-	-	3.16015	16.4903	1.65999	4.04355	2.38355	-3.47607	0.000508815	0.0233344	yes
XLOC_016621	-	-	-	-	5.20011	26.943	2.37854	4.75184	2.3733	-3.52822	0.000418366	0.0202287	yes
XLOC_025198	control.14610.1	treatment.14475.1	BGIOSGA014754; LOC_Os04g42840	HEAT repeat family protein, putative, expressed	3.29638	17.0434	1.72088	4.09114	2.37025	-3.28616	0.00101562	0.0352322	yes
XLOC_012957	control.7321.1	-	BGIOSGA036406; LOC_Os12g13670	expressed protein	12.223	63.1737	3.61153	5.98125	2.36973	-3.69614	0.000218906	0.0135565	yes
XLOC_012957	-	treatment.7251.1	BGIOSGA036406; LOC_Os12g13670	expressed protein	12.223	63.1737	3.61153	5.98125	2.36973	-3.69614	0.000218906	0.0135565	yes
XLOC_017365	control.9737.1	treatment.9622.1	LOC_Os03g42464	expressed protein	136.733	705.024	7.09522	9.46153	2.36631	-3.53968	0.000400612	0.0196821	yes
XLOC_016281	control.9038.1	treatment.8937.1	BGIOSGA006087; LOC_Os02g39330	CHIT1 - Chitinase family protein precursor, expressed	66.762	341.893	6.06096	8.4174	2.35644	-3.52499	0.000423495	0.0203462	yes
XLOC_016281	-	treatment.8937.2	BGIOSGA006087; LOC_Os02g39330	CHIT1 - Chitinase family protein precursor, expressed	66.762	341.893	6.06096	8.4174	2.35644	-3.52499	0.000423495	0.0203462	yes
XLOC_019849	-	-	-	-	61.6571	314.105	5.9462	8.2951	2.34891	-3.67513	0.000237726	0.0140599	yes
XLOC_036721	-	-	-	-	9.87161	50.1339	3.30329	5.64771	2.34443	-3.5036	0.00045901	0.021708	yes
XLOC_020018	control.10503.1	-	BGIOSGA011470; LOC_Os03g05040	expressed protein	7.79156	39.4537	2.96191	5.30209	2.34018	-3.22591	0.00125573	0.0405588	yes
XLOC_020018	-	treatment.10436.1	BGIOSGA011470; LOC_Os03g05040	expressed protein	7.79156	39.4537	2.96191	5.30209	2.34018	-3.22591	0.00125573	0.0405588	yes
XLOC_020018	-	treatment.10436.2	BGIOSGA011470; LOC_Os03g05040	expressed protein	7.79156	39.4537	2.96191	5.30209	2.34018	-3.22591	0.00125573	0.0405588	yes
XLOC_020018	-	treatment.10431.1	BGIOSGA011470; LOC_Os03g05040	expressed protein	7.79156	39.4537	2.96191	5.30209	2.34018	-3.22591	0.00125573	0.0405588	yes
XLOC_020018	-	treatment.10431.2	BGIOSGA011470; LOC_Os03g05040	expressed protein	7.79156	39.4537	2.96191	5.30209	2.34018	-3.22591	0.00125573	0.0405588	yes
XLOC_020018	-	-	BGIOSGA011470; LOC_Os03g05040	expressed protein	7.79156	39.4537	2.96191	5.30209	2.34018	-3.22591	0.00125573	0.0405588	yes
XLOC_020018	-	-	BGIOSGA011470; LOC_Os03g05040	expressed protein	7.79156	39.4537	2.96191	5.30209	2.34018	-3.22591	0.00125573	0.0405588	yes
XLOC_020018	-	-	BGIOSGA011470; LOC_Os03g05040	expressed protein	7.79156	39.4537	2.96191	5.30209	2.34018	-3.22591	0.00125573	0.0405588	yes
XLOC_001103	-	-	-	-	13.6862	68.7633	3.77465	6.10357	2.32892	-3.13621	0.00171146	0.0485419	yes
XLOC_028193	-	-	-	-	20.1358	101.089	4.33169	6.65948	2.32779	-3.625	0.00028896	0.0159746	yes
XLOC_033326	control.20027.1	treatment.19848.1	LOC_Os07g07709	ribosomal protein S13p/S18e, putative, expressed	4.23071	21.1713	2.0809	4.40404	2.32314	-3.16159	0.00156909	0.0464201	yes
XLOC_019447	-	-	-	-	133.008	664.936	7.05537	9.37707	2.3217	-3.21636	0.00129826	0.0412006	yes
XLOC_001799	-	-	-	-	20.1547	100.676	4.33304	6.65358	2.32054	-3.3838	0.000714902	0.02866	yes
XLOC_031969	control.18610.1	treatment.18487.1	BGIOSGA021328; LOC_Os06g22140	thioredoxin reductase 2, putative, expressed	7.63316	37.9843	2.93228	5.24733	2.31505	-3.39012	0.000698631	0.0281944	yes
XLOC_014318	-	-	-	-	36.3994	181.003	5.18584	7.49987	2.31403	-3.61462	0.000300783	0.0164777	yes
XLOC_019659	-	-	-	-	16.1287	80.1119	4.01156	6.32394	2.31239	-3.61597	0.00029923	0.0164298	yes
XLOC_039141	control.23017.1	-	-	-	7.56984	37.5993	2.92026	5.23263	2.31237	-3.53153	0.000413163	0.0201294	yes
XLOC_027067	-	-	-	-	12.1515	59.9738	3.60306	5.90626	2.3032	-3.57699	0.000347577	0.0182332	yes
XLOC_035988	-	treatment.20203.1	LOC_Os07g07709	ribosomal protein S13p/S18e, putative, expressed	9.12343	44.8978	3.18958	5.48857	2.299	-3.47225	0.000516124	0.0235356	yes
XLOC_022223	control.11116.1	-	-	-	22.0557	107.944	4.46308	6.75414	2.29106	-3.55484	0.000378204	0.0192894	yes
XLOC_024118	control.15545.1	treatment.15480.3	BGIOSGA017361; LOC_Os04g58320	zinc finger, RING-type, putative, expressed	20.1804	98.6037	4.33488	6.62357	2.28869	-3.39807	0.000678641	0.027711	yes
XLOC_024118	control.15545.2	-	BGIOSGA017361; LOC_Os04g58320	zinc finger, RING-type, putative, expressed	20.1804	98.6037	4.33488	6.62357	2.28869	-3.39807	0.000678641	0.027711	yes
XLOC_024118	control.15545.3	-	BGIOSGA017361; LOC_Os04g58320	zinc finger, RING-type, putative, expressed	20.1804	98.6037	4.33488	6.62357	2.28869	-3.39807	0.000678641	0.027711	yes
XLOC_024118	-	treatment.15480.1	BGIOSGA017361; LOC_Os04g58320	zinc finger, RING-type, putative, expressed	20.1804	98.6037	4.33488	6.62357	2.28869	-3.39807	0.000678641	0.027711	yes
XLOC_024118	-	treatment.15480.2	BGIOSGA017361; LOC_Os04g58320	zinc finger, RING-type, putative, expressed	20.1804	98.6037	4.33488	6.62357	2.28869	-3.39807	0.000678641	0.027711	yes
XLOC_024118	-	-	BGIOSGA017361; LOC_Os04g58320	zinc finger, RING-type, putative, expressed	20.1804	98.6037	4.33488	6.62357	2.28869	-3.39807	0.000678641	0.027711	yes
XLOC_016217	-	-	-	-	33.9296	165.683	5.08447	7.37228	2.28781	-3.56046	0.000370204	0.0190726	yes
XLOC_001817	control.2286.1	-	BGIOSGA004349; LOC_Os01g52170	expressed protein	41.5569	201.43	5.37702	7.65413	2.27712	-3.4202	0.000625746	0.0267228	yes
XLOC_001817	control.2286.2	-	BGIOSGA004349; LOC_Os01g52170	expressed protein	41.5569	201.43	5.37702	7.65413	2.27712	-3.4202	0.000625746	0.0267228	yes
XLOC_001817	-	treatment.2253.1	BGIOSGA004349; LOC_Os01g52170	expressed protein	41.5569	201.43	5.37702	7.65413	2.27712	-3.4202	0.000625746	0.0267228	yes
XLOC_001817	-	treatment.2253.2	BGIOSGA004349; LOC_Os01g52170	expressed protein	41.5569	201.43	5.37702	7.65413	2.27712	-3.4202	0.000625746	0.0267228	yes
XLOC_001817	-	treatment.2253.3	BGIOSGA004349; LOC_Os01g52170	expressed protein	41.5569	201.43	5.37702	7.65413	2.27712	-3.4202	0.000625746	0.0267228	yes
XLOC_001817	-	treatment.2253.4	BGIOSGA004349; LOC_Os01g52170	expressed protein	41.5569	201.43	5.37702	7.65413	2.27712	-3.4202	0.000625746	0.0267228	yes
XLOC_001817	-	-	BGIOSGA004349; LOC_Os01g52170	expressed protein	41.5569	201.43	5.37702	7.65413	2.27712	-3.4202	0.000625746	0.0267228	yes
XLOC_001817	-	-	BGIOSGA004349; LOC_Os01g52170	expressed protein	41.5569	201.43	5.37702	7.65413	2.27712	-3.4202	0.000625746	0.0267228	yes
XLOC_001817	-	-	BGIOSGA004349; LOC_Os01g52170	expressed protein	41.5569	201.43	5.37702	7.65413	2.27712	-3.4202	0.000625746	0.0267228	yes
XLOC_002507	-	-	-	-	71.7472	346.39	6.16485	8.43625	2.27141	-3.32789	0.000875072	0.0323003	yes
XLOC_027012	-	-	-	-	7.52453	36.3086	2.9116	5.18224	2.27064	-3.48044	0.000500585	0.0232206	yes
XLOC_041353	-	treatment.23295.1	LOC_Os01g31450	retrotransposon protein, putative, unclassified, expressed	3.34273	16.1017	1.74103	4.00914	2.26811	-3.32672	0.000878736	0.0323369	yes
XLOC_003074	control.391.1	-	BGIOSGA002252; LOC_Os01g08540	DNA mismatch repair protein MSH6-2, putative, expressed	4.37735	21.0771	2.13006	4.3976	2.26755	-3.48503	0.000492084	0.0229582	yes
XLOC_003074	-	treatment.376.1	BGIOSGA002252; LOC_Os01g08540	DNA mismatch repair protein MSH6-2, putative, expressed	4.37735	21.0771	2.13006	4.3976	2.26755	-3.48503	0.000492084	0.0229582	yes
XLOC_003074	-	-	BGIOSGA002252; LOC_Os01g08540	DNA mismatch repair protein MSH6-2, putative, expressed	4.37735	21.0771	2.13006	4.3976	2.26755	-3.48503	0.000492084	0.0229582	yes
XLOC_002649	control.3511.1	treatment.3507.1	BGIOSGA000097; LOC_Os01g72370	helix-loop-helix DNA-binding domain containing protein, expresse	4.94984	23.7776	2.30738	4.57153	2.26415	-3.24053	0.00119307	0.0390226	yes
XLOC_002649	-	-	BGIOSGA000097; LOC_Os01g72370	helix-loop-helix DNA-binding domain containing protein, expresse	4.94984	23.7776	2.30738	4.57153	2.26415	-3.24053	0.00119307	0.0390226	yes
XLOC_001310	-	-	-	-	14.5112	69.313	3.85909	6.11505	2.25596	-3.24536	0.00117302	0.0385917	yes
XLOC_027436	control.17262.1	treatment.17158.1	LOC_Os05g43582	tRNA methyltran, putative, expressed	15.6231	74.2988	3.96561	6.21527	2.24966	-3.50797	0.000451537	0.0214382	yes
XLOC_027436	control.17262.2	treatment.17158.2	LOC_Os05g43582	tRNA methyltran, putative, expressed	15.6231	74.2988	3.96561	6.21527	2.24966	-3.50797	0.000451537	0.0214382	yes
XLOC_027436	control.17262.3	-	LOC_Os05g43582	tRNA methyltran, putative, expressed	15.6231	74.2988	3.96561	6.21527	2.24966	-3.50797	0.000451537	0.0214382	yes
XLOC_027436	control.17262.4	treatment.17158.3	LOC_Os05g43582	tRNA methyltran, putative, expressed	15.6231	74.2988	3.96561	6.21527	2.24966	-3.50797	0.000451537	0.0214382	yes
XLOC_027436	-	-	LOC_Os05g43582	tRNA methyltran, putative, expressed	15.6231	74.2988	3.96561	6.21527	2.24966	-3.50797	0.000451537	0.0214382	yes
XLOC_005268	control.3509.1	-	BGIOSGA000097; LOC_Os01g72370	helix-loop-helix DNA-binding domain containing protein, expressed	39.0315	185.352	5.28657	7.53412	2.24756	-3.49615	0.000472024	0.0222366	yes
XLOC_005268	-	treatment.3516.1	BGIOSGA000097; LOC_Os01g72370	helix-loop-helix DNA-binding domain containing protein, expressed	39.0315	185.352	5.28657	7.53412	2.24756	-3.49615	0.000472024	0.0222366	yes
XLOC_006403	-	-	-	-	48.729	229.667	5.60671	7.8434	2.23669	-3.47607	0.000508821	0.0233344	yes
XLOC_005262	control.3558.1	treatment.3569.1	BGIOSGA000103; LOC_Os01g72220	WD domain, G-beta repeat domain containing protein, expressed	10.2883	48.2277	3.36293	5.59179	2.22886	-3.37237	0.000745252	0.0293423	yes
XLOC_000231	control.262.1	treatment.287.1	LOC_Os01g05810	gamma-glutamyltranspeptidase 1 precursor, putative, expressed	23.8636	111.693	4.57674	6.80339	2.22666	-3.16686	0.00154093	0.0458944	yes
XLOC_000231	-	-	LOC_Os01g05810	gamma-glutamyltranspeptidase 1 precursor, putative, expressed	23.8636	111.693	4.57674	6.80339	2.22666	-3.16686	0.00154093	0.0458944	yes
XLOC_030161	control.18477.1	-	BGIOSGA022686; LOC_Os06g16390	SET domain containing protein, expressed	89.7782	419.925	6.48829	8.71399	2.2257	-3.39945	0.000675221	0.0276646	yes
XLOC_030161	-	treatment.18358.1	BGIOSGA022686; LOC_Os06g16390	SET domain containing protein, expressed	89.7782	419.925	6.48829	8.71399	2.2257	-3.39945	0.000675221	0.0276646	yes
XLOC_030161	-	treatment.18358.2	BGIOSGA022686; LOC_Os06g16390	SET domain containing protein, expressed	89.7782	419.925	6.48829	8.71399	2.2257	-3.39945	0.000675221	0.0276646	yes
XLOC_030161	-	-	BGIOSGA022686; LOC_Os06g16390	SET domain containing protein, expressed	89.7782	419.925	6.48829	8.71399	2.2257	-3.39945	0.000675221	0.0276646	yes
XLOC_027879	control.15819.1	treatment.15725.1	BGIOSGA018860; LOC_Os05g04370	expressed protein	17.1858	79.6933	4.10315	6.31639	2.21324	-3.18183	0.0014635	0.0446312	yes
XLOC_007217	control.3940.1	-	BGIOSGA032168; LOC_Os10g14814	ATFMN/FHY, putative, expressed	13.8693	64.0031	3.79382	6.00007	2.20624	-3.35112	0.000804856	0.0306037	yes
XLOC_007217	-	treatment.3926.1	BGIOSGA032168; LOC_Os10g14814	ATFMN/FHY, putative, expressed	13.8693	64.0031	3.79382	6.00007	2.20624	-3.35112	0.000804856	0.0306037	yes
XLOC_007217	-	-	BGIOSGA032168; LOC_Os10g14814	ATFMN/FHY, putative, expressed	13.8693	64.0031	3.79382	6.00007	2.20624	-3.35112	0.000804856	0.0306037	yes
XLOC_003447	-	-	-	-	11.316	52.1993	3.50029	5.70596	2.20567	-3.43895	0.000583967	0.02557	yes
XLOC_003018	-	-	-	-	90.1229	415.496	6.49382	8.69869	2.20487	-3.36315	0.000770583	0.0298066	yes
XLOC_020955	control.11872.1	treatment.11788.1	BGIOSGA010543; LOC_Os03g29770	EF hand family protein, expressed	4.38574	19.9153	2.13282	4.31581	2.18299	-3.12762	0.00176228	0.0494526	yes
XLOC_020955	-	-	BGIOSGA010543; LOC_Os03g29770	EF hand family protein, expressed	4.38574	19.9153	2.13282	4.31581	2.18299	-3.12762	0.00176228	0.0494526	yes
XLOC_021694	control.12734.1	treatment.12646.2	BGIOSGA009807; LOC_Os03g53880	serine/threonine-protein kinase TOUSLED, putative, expressed	22.8469	103.578	4.51393	6.69457	2.18065	-3.41383	0.000640561	0.027069	yes
XLOC_021694	-	treatment.12646.1	BGIOSGA009807; LOC_Os03g53880	serine/threonine-protein kinase TOUSLED, putative, expressed	22.8469	103.578	4.51393	6.69457	2.18065	-3.41383	0.000640561	0.027069	yes
XLOC_023184	control.14209.1	treatment.14090.2	LOC_Os04g35170	expressed protein	3.37334	15.2902	1.75418	3.93454	2.18036	-3.31593	0.000913397	0.0331093	yes
XLOC_023184	-	treatment.14090.1	LOC_Os04g35170	expressed protein	3.37334	15.2902	1.75418	3.93454	2.18036	-3.31593	0.000913397	0.0331093	yes
XLOC_023184	-	-	LOC_Os04g35170	expressed protein	3.37334	15.2902	1.75418	3.93454	2.18036	-3.31593	0.000913397	0.0331093	yes
XLOC_036091	-	-	-	-	4.17924	18.9137	2.06324	4.24136	2.17812	-3.29248	0.000993066	0.0348021	yes
XLOC_005594	control.1659.1	-	BGIOSGA022340; LOC_Os06g06080	serine esterase family protein, putative, expressed	8.6175	38.9286	3.10727	5.28276	2.17549	-3.40421	0.000663548	0.0274849	yes
XLOC_005594	-	treatment.1580.1	BGIOSGA022340; LOC_Os06g06080	serine esterase family protein, putative, expressed	8.6175	38.9286	3.10727	5.28276	2.17549	-3.40421	0.000663548	0.0274849	yes
XLOC_017368	-	treatment.9640.1	LOC_Os02g51119	expressed protein	10.3702	46.8322	3.37437	5.54943	2.17505	-3.32791	0.000874995	0.0323003	yes
XLOC_017176	control.8132.1	-	BGIOSGA007872; LOC_Os02g14760	CID11, putative, expressed	11.4694	51.6582	3.51972	5.69093	2.17121	-3.39634	0.000682941	0.0278396	yes
XLOC_017176	-	treatment.8058.1	BGIOSGA007872; LOC_Os02g14760	CID11, putative, expressed	11.4694	51.6582	3.51972	5.69093	2.17121	-3.39634	0.000682941	0.0278396	yes
XLOC_023392	control.14504.2	-	BGIOSGA016643; LOC_Os04g41100	cyclin-dependent kinase G-2, putative, expressed	7.26788	32.706	2.86153	5.03148	2.16995	-3.12363	0.00178634	0.0498897	yes
XLOC_023392	control.14504.1	treatment.14388.1	BGIOSGA016643; LOC_Os04g41100	cyclin-dependent kinase G-2, putative, expressed	7.26788	32.706	2.86153	5.03148	2.16995	-3.12363	0.00178634	0.0498897	yes
XLOC_023392	-	treatment.14388.3	BGIOSGA016643; LOC_Os04g41100	cyclin-dependent kinase G-2, putative, expressed	7.26788	32.706	2.86153	5.03148	2.16995	-3.12363	0.00178634	0.0498897	yes
XLOC_023392	-	treatment.14388.4	BGIOSGA016643; LOC_Os04g41100	cyclin-dependent kinase G-2, putative, expressed	7.26788	32.706	2.86153	5.03148	2.16995	-3.12363	0.00178634	0.0498897	yes
XLOC_023392	-	treatment.14388.2	BGIOSGA016643; LOC_Os04g41100	cyclin-dependent kinase G-2, putative, expressed	7.26788	32.706	2.86153	5.03148	2.16995	-3.12363	0.00178634	0.0498897	yes
XLOC_030697	control.19082.1	treatment.18910.1	BGIOSGA023202; LOC_Os06g39750	3-ketoacyl-CoA synthase, putative, expressed	2.48856	11.1754	1.31531	3.48225	2.16694	-3.23284	0.00122564	0.0398358	yes
XLOC_030697	-	-	BGIOSGA023202; LOC_Os06g39750	3-ketoacyl-CoA synthase, putative, expressed	2.48856	11.1754	1.31531	3.48225	2.16694	-3.23284	0.00122564	0.0398358	yes
XLOC_025409	control.14877.1	-	LOC_Os04g47620	protein kinase APK1B, chloroplast precursor, putative, expressed	15.2271	67.9096	3.92857	6.08554	2.15697	-3.3745	0.00073949	0.0293423	yes
XLOC_025409	-	treatment.14744.1	LOC_Os04g47620	protein kinase APK1B, chloroplast precursor, putative, expressed	15.2271	67.9096	3.92857	6.08554	2.15697	-3.3745	0.00073949	0.0293423	yes
XLOC_025409	-	treatment.14744.2	LOC_Os04g47620	protein kinase APK1B, chloroplast precursor, putative, expressed	15.2271	67.9096	3.92857	6.08554	2.15697	-3.3745	0.00073949	0.0293423	yes
XLOC_025409	-	treatment.14744.3	LOC_Os04g47620	protein kinase APK1B, chloroplast precursor, putative, expressed	15.2271	67.9096	3.92857	6.08554	2.15697	-3.3745	0.00073949	0.0293423	yes
XLOC_025409	-	-	LOC_Os04g47620	protein kinase APK1B, chloroplast precursor, putative, expressed	15.2271	67.9096	3.92857	6.08554	2.15697	-3.3745	0.00073949	0.0293423	yes
XLOC_039767	-	-	-	-	12.8448	57.136	3.68311	5.83633	2.15322	-3.35798	0.000785147	0.030225	yes
XLOC_012414	-	-	-	-	8.20124	35.8944	3.03584	5.16569	2.12984	-3.22503	0.00125961	0.0405588	yes
XLOC_023989	control.15337.1	-	BGIOSGA017239; LOC_Os04g55230	tetratricopeptide repeat domain containing protein, putative, expressed	5.4745	23.8607	2.45273	4.57656	2.12384	-3.15543	0.0016026	0.0468665	yes
XLOC_023989	-	treatment.15191.1	BGIOSGA017239; LOC_Os04g55230	tetratricopeptide repeat domain containing protein, putative, expressed	5.4745	23.8607	2.45273	4.57656	2.12384	-3.15543	0.0016026	0.0468665	yes
XLOC_023989	-	treatment.15191.2	BGIOSGA017239; LOC_Os04g55230	tetratricopeptide repeat domain containing protein, putative, expressed	5.4745	23.8607	2.45273	4.57656	2.12384	-3.15543	0.0016026	0.0468665	yes
XLOC_014562	-	-	-	-	5.40103	23.2993	2.43323	4.54221	2.10898	-3.25949	0.00111614	0.0373291	yes
XLOC_033956	control.20678.1	-	-	-	114.038	490.335	6.83337	8.93762	2.10425	-3.25142	0.0011483	0.038148	yes
XLOC_005300	-	-	-	-	44.6539	191.398	5.48071	7.58043	2.09972	-3.25788	0.00112249	0.0374897	yes
XLOC_024732	control.13993.1	-	BGIOSGA015216; LOC_Os04g31120	OsFBK14 - F-box domain and kelch repeat containing protein, expressed	24.858	106.217	4.63564	6.73087	2.09524	-3.28073	0.00103537	0.0357112	yes
XLOC_024732	control.13993.2	treatment.13860.2	BGIOSGA015216; LOC_Os04g31120	OsFBK14 - F-box domain and kelch repeat containing protein, expressed	24.858	106.217	4.63564	6.73087	2.09524	-3.28073	0.00103537	0.0357112	yes
XLOC_024732	-	treatment.13860.1	BGIOSGA015216; LOC_Os04g31120	OsFBK14 - F-box domain and kelch repeat containing protein, expressed	24.858	106.217	4.63564	6.73087	2.09524	-3.28073	0.00103537	0.0357112	yes
XLOC_002258	control.2917.1	treatment.2934.3	BGIOSGA004786; LOC_Os01g62660	MYB family transcription factor, putative, expressed	71.3013	303.52	6.15586	8.24565	2.08979	-3.27735	0.00104787	0.0358376	yes
XLOC_002258	control.2917.2	treatment.2934.2	BGIOSGA004786; LOC_Os01g62660	MYB family transcription factor, putative, expressed	71.3013	303.52	6.15586	8.24565	2.08979	-3.27735	0.00104787	0.0358376	yes
XLOC_002258	control.2917.3	treatment.2934.1	BGIOSGA004786; LOC_Os01g62660	MYB family transcription factor, putative, expressed	71.3013	303.52	6.15586	8.24565	2.08979	-3.27735	0.00104787	0.0358376	yes
XLOC_002258	-	-	BGIOSGA004786; LOC_Os01g62660	MYB family transcription factor, putative, expressed	71.3013	303.52	6.15586	8.24565	2.08979	-3.27735	0.00104787	0.0358376	yes
XLOC_039076	control.22397.1	-	-	-	3.08417	13.0835	1.62488	3.70968	2.08479	-3.21676	0.00129649	0.0411983	yes
XLOC_021258	control.12201.1	-	BGIOSGA010253; LOC_Os03g41530	single-stranded DNA-binding protein, putative, expressed	33.3312	140.456	5.0588	7.13397	2.07517	-3.20753	0.00133881	0.0419378	yes
XLOC_021258	-	treatment.12133.1	BGIOSGA010253; LOC_Os03g41530	single-stranded DNA-binding protein, putative, expressed	33.3312	140.456	5.0588	7.13397	2.07517	-3.20753	0.00133881	0.0419378	yes
XLOC_019323	control.12641.1	treatment.12545.1	BGIOSGA013510; LOC_Os03g52239	homeobox domain containing protein, expressed	121.882	511.341	6.92934	8.99814	2.0688	-3.24382	0.00117939	0.0387486	yes
XLOC_019323	control.12641.2	-	BGIOSGA013510; LOC_Os03g52239	homeobox domain containing protein, expressed	121.882	511.341	6.92934	8.99814	2.0688	-3.24382	0.00117939	0.0387486	yes
XLOC_019323	control.12632.1	treatment.12544.1	BGIOSGA013510; LOC_Os03g52239	homeobox domain containing protein, expressed	121.882	511.341	6.92934	8.99814	2.0688	-3.24382	0.00117939	0.0387486	yes
XLOC_019323	control.12635.1	treatment.12547.1	BGIOSGA013510; LOC_Os03g52239	homeobox domain containing protein, expressed	121.882	511.341	6.92934	8.99814	2.0688	-3.24382	0.00117939	0.0387486	yes
XLOC_019323	-	-	BGIOSGA013510; LOC_Os03g52239	homeobox domain containing protein, expressed	121.882	511.341	6.92934	8.99814	2.0688	-3.24382	0.00117939	0.0387486	yes
XLOC_019323	-	-	BGIOSGA013510; LOC_Os03g52239	homeobox domain containing protein, expressed	121.882	511.341	6.92934	8.99814	2.0688	-3.24382	0.00117939	0.0387486	yes
XLOC_019323	-	-	BGIOSGA013510; LOC_Os03g52239	homeobox domain containing protein, expressed	121.882	511.341	6.92934	8.99814	2.0688	-3.24382	0.00117939	0.0387486	yes
XLOC_013397	-	-	BGIOSGA036406; LOC_Os12g13670	expressed protein	60.8374	254.053	5.92689	7.98899	2.0621	-3.19594	0.00139374	0.0431561	yes
XLOC_013884	-	-	-	-	80.903	334.991	6.33812	8.38798	2.04986	-3.17509	0.00149789	0.045451	yes
XLOC_026751	control.16329.1	treatment.16214.1	BGIOSGA040651; LOC_Os04g22860	protein phosphatase 1 regulatory subunit 11, putative, expressed	8.27075	33.9277	3.04802	5.08439	2.03637	-3.19772	0.00138521	0.0429467	yes
XLOC_026751	-	-	BGIOSGA040651; LOC_Os04g22860	protein phosphatase 1 regulatory subunit 11, putative, expressed	8.27075	33.9277	3.04802	5.08439	2.03637	-3.19772	0.00138521	0.0429467	yes
XLOC_001777	control.2241.1	treatment.2191.1	BGIOSGA004310; LOC_Os01g51380	ATP synthase, putative, expressed	21.4025	87.7872	4.41971	6.45594	2.03623	-3.14557	0.00165765	0.0478979	yes
XLOC_001777	control.2241.2	treatment.2191.2	BGIOSGA004310; LOC_Os01g51380	ATP synthase, putative, expressed	21.4025	87.7872	4.41971	6.45594	2.03623	-3.14557	0.00165765	0.0478979	yes
XLOC_003107	control.470.1	treatment.474.2	BGIOSGA002220; LOC_Os01g09550	no apical meristem protein, putative, expressed	51.3067	209.423	5.68108	7.71028	2.0292	-3.18079	0.00146876	0.0447352	yes
XLOC_003107	control.473.2	treatment.468.1	BGIOSGA002220; LOC_Os01g09550	no apical meristem protein, putative, expressed	51.3067	209.423	5.68108	7.71028	2.0292	-3.18079	0.00146876	0.0447352	yes
XLOC_003107	control.473.1	-	BGIOSGA002220; LOC_Os01g09550	no apical meristem protein, putative, expressed	51.3067	209.423	5.68108	7.71028	2.0292	-3.18079	0.00146876	0.0447352	yes
XLOC_003107	-	treatment.474.3	BGIOSGA002220; LOC_Os01g09550	no apical meristem protein, putative, expressed	51.3067	209.423	5.68108	7.71028	2.0292	-3.18079	0.00146876	0.0447352	yes
XLOC_003107	-	treatment.474.1	BGIOSGA002220; LOC_Os01g09550	no apical meristem protein, putative, expressed	51.3067	209.423	5.68108	7.71028	2.0292	-3.18079	0.00146876	0.0447352	yes
XLOC_003107	-	-	BGIOSGA002220; LOC_Os01g09550	no apical meristem protein, putative, expressed	51.3067	209.423	5.68108	7.71028	2.0292	-3.18079	0.00146876	0.0447352	yes
XLOC_003107	-	-	BGIOSGA002220; LOC_Os01g09550	no apical meristem protein, putative, expressed	51.3067	209.423	5.68108	7.71028	2.0292	-3.18079	0.00146876	0.0447352	yes
XLOC_003107	-	-	BGIOSGA002220; LOC_Os01g09550	no apical meristem protein, putative, expressed	51.3067	209.423	5.68108	7.71028	2.0292	-3.18079	0.00146876	0.0447352	yes
XLOC_016826	control.9855.1	treatment.9753.1	LOC_Os02g52744	DCL, chloroplast precursor, putative, expressed	20.9003	84.1254	4.38545	6.39447	2.00902	-3.13612	0.00171202	0.0485419	yes
XLOC_039374	control.23420.1	treatment.23200.1	BGIOSGA030473; LOC_Os09g12750	Myb-like DNA-binding domain containing protein, putative, expressed	320.701	79.0372	8.32509	6.30446	-2.02063	3.1665	0.00154288	0.0458958	yes
XLOC_027861	-	-	-	-	469.516	113.945	8.87503	6.83219	-2.04284	3.17078	0.00152031	0.0457052	yes
XLOC_029192	-	-	-	-	33.547	8.12943	5.06811	3.02315	-2.04496	3.18217	0.00146177	0.0446312	yes
XLOC_027413	control.17240.1	-	LOC_Os05g43582	tRNA methyltran, putative, expressed	63.5998	15.1813	5.99095	3.92422	-2.06672	3.142	0.00167795	0.0483115	yes
XLOC_027413	control.17240.2	-	LOC_Os05g43582	tRNA methyltran, putative, expressed	63.5998	15.1813	5.99095	3.92422	-2.06672	3.142	0.00167795	0.0483115	yes
XLOC_027413	control.17240.3	-	LOC_Os05g43582	tRNA methyltran, putative, expressed	63.5998	15.1813	5.99095	3.92422	-2.06672	3.142	0.00167795	0.0483115	yes
XLOC_027413	-	treatment.17128.1	LOC_Os05g43582	tRNA methyltran, putative, expressed	63.5998	15.1813	5.99095	3.92422	-2.06672	3.142	0.00167795	0.0483115	yes
XLOC_000504	-	-	-	-	9.7573	2.32558	3.28648	1.21759	-2.06889	3.1575	0.00159126	0.0468173	yes
XLOC_004716	control.2700.1	treatment.2677.1	BGIOSGA000645; LOC_Os01g58620	expressed protein	174.983	41.5696	7.45107	5.37746	-2.07362	3.22241	0.00127119	0.0406992	yes
XLOC_004716	control.2700.2	-	BGIOSGA000645; LOC_Os01g58620	expressed protein	174.983	41.5696	7.45107	5.37746	-2.07362	3.22241	0.00127119	0.0406992	yes
XLOC_004716	-	treatment.2677.2	BGIOSGA000645; LOC_Os01g58620	expressed protein	174.983	41.5696	7.45107	5.37746	-2.07362	3.22241	0.00127119	0.0406992	yes
XLOC_004716	-	-	BGIOSGA000645; LOC_Os01g58620	expressed protein	174.983	41.5696	7.45107	5.37746	-2.07362	3.22241	0.00127119	0.0406992	yes
XLOC_011566	-	-	-	-	628.864	149.107	9.2966	7.2202	-2.0764	3.21314	0.00131291	0.0413403	yes
XLOC_023338	-	-	-	-	446.778	105.613	8.80341	6.72264	-2.08076	3.26099	0.00111023	0.0372103	yes
XLOC_018812	-	-	-	-	100.729	23.8086	6.65434	4.57341	-2.08092	3.21979	0.00128286	0.0408725	yes
XLOC_017347	control.9525.1	-	-	-	155.972	36.7546	7.28514	5.19985	-2.08529	3.24743	0.00116451	0.038364	yes
XLOC_002652	control.3507.1	-	BGIOSGA005181; LOC_Os01g72310	OsFBO7 - F-box and other domain containing protein, expressed	383.183	89.8198	8.58189	6.48896	-2.09293	3.25727	0.0011249	0.0375183	yes
XLOC_002652	-	treatment.3513.1	BGIOSGA005181; LOC_Os01g72310	OsFBO7 - F-box and other domain containing protein, expressed	383.183	89.8198	8.58189	6.48896	-2.09293	3.25727	0.0011249	0.0375183	yes
XLOC_002652	-	treatment.3513.2	BGIOSGA005181; LOC_Os01g72310	OsFBO7 - F-box and other domain containing protein, expressed	383.183	89.8198	8.58189	6.48896	-2.09293	3.25727	0.0011249	0.0375183	yes
XLOC_001029	control.1267.1	treatment.1243.1	BGIOSGA003580; LOC_Os01g29230	expressed protein	237.263	55.4128	7.89034	5.79215	-2.09819	3.26498	0.00109471	0.0368312	yes
XLOC_001029	control.1268.1	treatment.1245.1	BGIOSGA003580; LOC_Os01g29230	expressed protein	237.263	55.4128	7.89034	5.79215	-2.09819	3.26498	0.00109471	0.0368312	yes
XLOC_001029	-	-	BGIOSGA003580; LOC_Os01g29230	expressed protein	237.263	55.4128	7.89034	5.79215	-2.09819	3.26498	0.00109471	0.0368312	yes
XLOC_017010	control.10089.1	-	BGIOSGA009275; LOC_Os02g56940	expressed protein	92.8293	21.3719	6.53651	4.41764	-2.11887	3.1981	0.00138337	0.0429467	yes
XLOC_017010	-	treatment.10017.1	BGIOSGA009275; LOC_Os02g56940	expressed protein	92.8293	21.3719	6.53651	4.41764	-2.11887	3.1981	0.00138337	0.0429467	yes
XLOC_017010	-	treatment.10017.2	BGIOSGA009275; LOC_Os02g56940	expressed protein	92.8293	21.3719	6.53651	4.41764	-2.11887	3.1981	0.00138337	0.0429467	yes
XLOC_017010	-	-	BGIOSGA009275; LOC_Os02g56940	expressed protein	92.8293	21.3719	6.53651	4.41764	-2.11887	3.1981	0.00138337	0.0429467	yes
XLOC_017010	-	-	BGIOSGA009275; LOC_Os02g56940	expressed protein	92.8293	21.3719	6.53651	4.41764	-2.11887	3.1981	0.00138337	0.0429467	yes
XLOC_016865	control.9896.1	treatment.9801.1	BGIOSGA005515; LOC_Os02g53380	expressed protein	23.5993	5.39618	4.56067	2.43194	-2.12873	3.27745	0.0010475	0.0358376	yes
XLOC_015174	-	-	-	-	12.3526	2.79968	3.62674	1.48526	-2.14147	3.35323	0.000798747	0.0304581	yes
XLOC_035616	-	-	-	-	9.22504	2.06052	3.20556	1.04301	-2.16255	3.17279	0.00150983	0.0455848	yes
XLOC_019340	control.12699.1	treatment.12617.1	BGIOSGA013524; LOC_Os03g52840	serine hydroxymethyltransferase, mitochondrial precursor, putative, expressed	387.626	86.5389	8.59852	6.43528	-2.16325	3.16087	0.00157298	0.0464201	yes
XLOC_012195	control.6616.1	treatment.6591.2	BGIOSGA036379; LOC_Os12g18110	PQ loop repeat domain containing protein, expressed	68.6746	15.1656	6.1017	3.92273	-2.17897	3.15649	0.00159682	0.0468492	yes
XLOC_012195	-	treatment.6591.1	BGIOSGA036379; LOC_Os12g18110	PQ loop repeat domain containing protein, expressed	68.6746	15.1656	6.1017	3.92273	-2.17897	3.15649	0.00159682	0.0468492	yes
XLOC_019674	control.13209.1	treatment.13132.1	BGIOSGA013848; LOC_Os03g60939	dolichyl-phosphate beta-glycosyltransferase, putative, expressed	30.3076	6.67367	4.92161	2.73848	-2.18313	3.16933	0.00152792	0.0457052	yes
XLOC_019674	-	treatment.13133.1	BGIOSGA013848; LOC_Os03g60939	dolichyl-phosphate beta-glycosyltransferase, putative, expressed	30.3076	6.67367	4.92161	2.73848	-2.18313	3.16933	0.00152792	0.0457052	yes
XLOC_009599	-	-	-	-	44.9221	9.82867	5.48935	3.297	-2.19236	3.26656	0.00108864	0.0368162	yes
XLOC_021140	control.12064.1	treatment.11975.1	LOC_Os05g30730	expressed protein	90.9623	19.887	6.5072	4.31375	-2.19344	3.31045	0.000931445	0.0333352	yes
XLOC_021350	-	-	-	-	12.0396	2.60323	3.58972	1.3803	-2.20942	3.36343	0.000769815	0.0298066	yes
XLOC_004596	control.2519.1	treatment.2499.1	BGIOSGA000764; LOC_Os01g55880	hemimethylated DNA binding domain containing protein, expressed	10.1863	2.16264	3.34856	1.11279	-2.23577	3.16999	0.00152443	0.0457052	yes
XLOC_004596	control.2519.2	-	BGIOSGA000764; LOC_Os01g55880	hemimethylated DNA binding domain containing protein, expressed	10.1863	2.16264	3.34856	1.11279	-2.23577	3.16999	0.00152443	0.0457052	yes
XLOC_004596	control.2519.3	-	BGIOSGA000764; LOC_Os01g55880	hemimethylated DNA binding domain containing protein, expressed	10.1863	2.16264	3.34856	1.11279	-2.23577	3.16999	0.00152443	0.0457052	yes
XLOC_004596	-	treatment.2499.2	BGIOSGA000764; LOC_Os01g55880	hemimethylated DNA binding domain containing protein, expressed	10.1863	2.16264	3.34856	1.11279	-2.23577	3.16999	0.00152443	0.0457052	yes
XLOC_004596	-	-	BGIOSGA000764; LOC_Os01g55880	hemimethylated DNA binding domain containing protein, expressed	10.1863	2.16264	3.34856	1.11279	-2.23577	3.16999	0.00152443	0.0457052	yes
XLOC_028101	-	treatment.16030.1	BGIOSGA019327; LOC_Os05g10930	OsGrx_C15 - glutaredoxin subgroup III, expressed	5.04759	1.06382	2.33559	0.0892541	-2.24635	3.23062	0.00123521	0.0400392	yes
XLOC_040211	control.24472.1	treatment.24213.1	BGIOSGA031297; LOC_Os09g39500	ubiquitin fusion protein, putative, expressed	56.9642	11.8624	5.83198	3.56832	-2.26365	3.17438	0.00150158	0.0455061	yes
XLOC_024498	control.13775.1	-	BGIOSGA015440; LOC_Os04g20810	receptor protein kinase, putative, expressed	25.0482	5.18045	4.64664	2.37308	-2.27356	3.54126	0.000398214	0.0196687	yes
XLOC_024498	control.13775.2	treatment.13650.1	BGIOSGA015440; LOC_Os04g20810	receptor protein kinase, putative, expressed	25.0482	5.18045	4.64664	2.37308	-2.27356	3.54126	0.000398214	0.0196687	yes
XLOC_024498	control.13775.3	treatment.13650.2	BGIOSGA015440; LOC_Os04g20810	receptor protein kinase, putative, expressed	25.0482	5.18045	4.64664	2.37308	-2.27356	3.54126	0.000398214	0.0196687	yes
XLOC_022829	control.13818.1	treatment.13692.1	LOC_Os04g23140	expressed protein	8.37016	1.7306	3.06526	0.791272	-2.27398	3.4014	0.000670406	0.0276646	yes
XLOC_022829	-	-	LOC_Os04g23140	expressed protein	8.37016	1.7306	3.06526	0.791272	-2.27398	3.4014	0.000670406	0.0276646	yes
XLOC_039721	-	-	-	-	26.2474	5.42636	4.7141	2.43998	-2.27411	3.28975	0.00100278	0.0349874	yes
XLOC_021377	-	-	-	-	13.2944	2.72928	3.73275	1.44852	-2.28423	3.27571	0.00105395	0.0359208	yes
XLOC_004154	control.1820.1	-	BGIOSGA001196; LOC_Os01g43110	expressed protein	15.0117	3.07629	3.90802	1.62119	-2.28683	3.28045	0.00103643	0.0357112	yes
XLOC_004154	-	treatment.1751.1	BGIOSGA001196; LOC_Os01g43110	expressed protein	15.0117	3.07629	3.90802	1.62119	-2.28683	3.28045	0.00103643	0.0357112	yes
XLOC_004154	-	-	BGIOSGA001196; LOC_Os01g43110	expressed protein	15.0117	3.07629	3.90802	1.62119	-2.28683	3.28045	0.00103643	0.0357112	yes
XLOC_019425	control.12814.1	treatment.12731.1	BGIOSGA013604; LOC_Os03g55240	cytochrome P450, putative, expressed	10.4391	2.13229	3.38393	1.0924	-2.29152	3.1493	0.00163661	0.0475165	yes
XLOC_036656	-	-	-	-	4.68966	0.957169	2.22948	-0.0631544	-2.29264	3.16912	0.00152903	0.0457052	yes
XLOC_017676	-	-	-	-	10.9804	2.23775	3.45686	1.16205	-2.2948	3.34834	0.000812975	0.0307104	yes
XLOC_039440	-	-	-	-	59.3105	11.999	5.89022	3.58484	-2.30537	3.51454	0.000440513	0.0209972	yes
XLOC_017623	control.10507.1	treatment.10443.1	BGIOSGA011834; LOC_Os03g04890	zinc finger family protein, putative, expressed	7.10503	1.43596	2.82884	0.522016	-2.30683	3.32458	0.000885505	0.0324211	yes
XLOC_017623	control.10507.2	-	BGIOSGA011834; LOC_Os03g04890	zinc finger family protein, putative, expressed	7.10503	1.43596	2.82884	0.522016	-2.30683	3.32458	0.000885505	0.0324211	yes
XLOC_017623	-	treatment.10443.2	BGIOSGA011834; LOC_Os03g04890	zinc finger family protein, putative, expressed	7.10503	1.43596	2.82884	0.522016	-2.30683	3.32458	0.000885505	0.0324211	yes
XLOC_017623	-	-	BGIOSGA011834; LOC_Os03g04890	zinc finger family protein, putative, expressed	7.10503	1.43596	2.82884	0.522016	-2.30683	3.32458	0.000885505	0.0324211	yes
XLOC_017623	-	-	BGIOSGA011834; LOC_Os03g04890	zinc finger family protein, putative, expressed	7.10503	1.43596	2.82884	0.522016	-2.30683	3.32458	0.000885505	0.0324211	yes
XLOC_020022	-	treatment.10438.1	BGIOSGA011466; LOC_Os03g05210	WD domain, G-beta repeat domain containing protein, expressed	145.222	28.7898	7.18212	4.84749	-2.33463	3.55	0.000385233	0.019425	yes
XLOC_020022	-	-	BGIOSGA011466; LOC_Os03g05210	WD domain, G-beta repeat domain containing protein, expressed	145.222	28.7898	7.18212	4.84749	-2.33463	3.55	0.000385233	0.019425	yes
XLOC_025012	control.14366.1	-	BGIOSGA014943; LOC_Os04g38980	pentatricopeptide, putative, expressed	105.294	20.8063	6.71828	4.37895	-2.33932	3.17313	0.00150804	0.0455848	yes
XLOC_025012	control.14366.2	-	BGIOSGA014943; LOC_Os04g38980	pentatricopeptide, putative, expressed	105.294	20.8063	6.71828	4.37895	-2.33932	3.17313	0.00150804	0.0455848	yes
XLOC_025012	-	treatment.14236.1	BGIOSGA014943; LOC_Os04g38980	pentatricopeptide, putative, expressed	105.294	20.8063	6.71828	4.37895	-2.33932	3.17313	0.00150804	0.0455848	yes
XLOC_025012	-	treatment.14229.1	BGIOSGA014943; LOC_Os04g38980	pentatricopeptide, putative, expressed	105.294	20.8063	6.71828	4.37895	-2.33932	3.17313	0.00150804	0.0455848	yes
XLOC_025012	-	-	BGIOSGA014943; LOC_Os04g38980	pentatricopeptide, putative, expressed	105.294	20.8063	6.71828	4.37895	-2.33932	3.17313	0.00150804	0.0455848	yes
XLOC_025012	-	-	BGIOSGA014943; LOC_Os04g38980	pentatricopeptide, putative, expressed	105.294	20.8063	6.71828	4.37895	-2.33932	3.17313	0.00150804	0.0455848	yes
XLOC_033074	control.19795.1	-	-	-	5.57599	1.09967	2.47923	0.137071	-2.34216	3.52123	0.000429553	0.0205557	yes
XLOC_028260	-	-	-	-	46.7872	9.22451	5.54804	3.20547	-2.34257	3.53635	0.000405692	0.0198855	yes
XLOC_006994	control.3717.1	-	BGIOSGA032388; LOC_Os10g02260	peptide transporter PTR2, putative, expressed	2.37026	0.466683	1.24505	-1.09949	-2.34453	3.14038	0.00168731	0.0483509	yes
XLOC_006994	control.3717.2	-	BGIOSGA032388; LOC_Os10g02260	peptide transporter PTR2, putative, expressed	2.37026	0.466683	1.24505	-1.09949	-2.34453	3.14038	0.00168731	0.0483509	yes
XLOC_006994	control.3717.3	-	BGIOSGA032388; LOC_Os10g02260	peptide transporter PTR2, putative, expressed	2.37026	0.466683	1.24505	-1.09949	-2.34453	3.14038	0.00168731	0.0483509	yes
XLOC_006994	-	treatment.3725.1	BGIOSGA032388; LOC_Os10g02260	peptide transporter PTR2, putative, expressed	2.37026	0.466683	1.24505	-1.09949	-2.34453	3.14038	0.00168731	0.0483509	yes
XLOC_006994	-	treatment.3717.1	BGIOSGA032388; LOC_Os10g02260	peptide transporter PTR2, putative, expressed	2.37026	0.466683	1.24505	-1.09949	-2.34453	3.14038	0.00168731	0.0483509	yes
XLOC_006994	-	-	BGIOSGA032388; LOC_Os10g02260	peptide transporter PTR2, putative, expressed	2.37026	0.466683	1.24505	-1.09949	-2.34453	3.14038	0.00168731	0.0483509	yes
XLOC_006994	-	-	BGIOSGA032388; LOC_Os10g02260	peptide transporter PTR2, putative, expressed	2.37026	0.466683	1.24505	-1.09949	-2.34453	3.14038	0.00168731	0.0483509	yes
XLOC_036913	control.22414.1	treatment.22206.1	BGIOSGA028617; LOC_Os08g30730	holocarboxylase synthetase, putative, expressed	8.42186	1.65791	3.07414	0.729366	-2.34477	3.29555	0.000982278	0.0346656	yes
XLOC_036913	control.22414.2	-	BGIOSGA028617; LOC_Os08g30730	holocarboxylase synthetase, putative, expressed	8.42186	1.65791	3.07414	0.729366	-2.34477	3.29555	0.000982278	0.0346656	yes
XLOC_037317	control.22931.1	-	BGIOSGA029024; LOC_Os08g41270	endonuclease/exonuclease/phosphatase family domain containing protein, expressed	504.709	98.9897	8.97931	6.62921	-2.3501	3.63564	0.000277288	0.0155648	yes
XLOC_037317	control.22931.2	treatment.22685.1	BGIOSGA029024; LOC_Os08g41270	endonuclease/exonuclease/phosphatase family domain containing protein, expressed	504.709	98.9897	8.97931	6.62921	-2.3501	3.63564	0.000277288	0.0155648	yes
XLOC_037317	-	-	BGIOSGA029024; LOC_Os08g41270	endonuclease/exonuclease/phosphatase family domain containing protein, expressed	504.709	98.9897	8.97931	6.62921	-2.3501	3.63564	0.000277288	0.0155648	yes
XLOC_037317	-	-	BGIOSGA029024; LOC_Os08g41270	endonuclease/exonuclease/phosphatase family domain containing protein, expressed	504.709	98.9897	8.97931	6.62921	-2.3501	3.63564	0.000277288	0.0155648	yes
XLOC_023105	control.14101.1	-	BGIOSGA016030; LOC_Os04g33660	bifunctional monodehydroascorbate reductase and carbonic anhydrasenectarin-3 precursor, putative, expressed	4.9004	0.958019	2.2929	-0.0618738	-2.35477	3.3383	0.000842926	0.0315564	yes
XLOC_023105	control.14101.2	-	BGIOSGA016030; LOC_Os04g33660	bifunctional monodehydroascorbate reductase and carbonic anhydrasenectarin-3 precursor, putative, expressed	4.9004	0.958019	2.2929	-0.0618738	-2.35477	3.3383	0.000842926	0.0315564	yes
XLOC_023105	-	treatment.13961.1	BGIOSGA016030; LOC_Os04g33660	bifunctional monodehydroascorbate reductase and carbonic anhydrasenectarin-3 precursor, putative, expressed	4.9004	0.958019	2.2929	-0.0618738	-2.35477	3.3383	0.000842926	0.0315564	yes
XLOC_023105	-	treatment.13961.2	BGIOSGA016030; LOC_Os04g33660	bifunctional monodehydroascorbate reductase and carbonic anhydrasenectarin-3 precursor, putative, expressed	4.9004	0.958019	2.2929	-0.0618738	-2.35477	3.3383	0.000842926	0.0315564	yes
XLOC_023105	-	treatment.13961.3	BGIOSGA016030; LOC_Os04g33660	bifunctional monodehydroascorbate reductase and carbonic anhydrasenectarin-3 precursor, putative, expressed	4.9004	0.958019	2.2929	-0.0618738	-2.35477	3.3383	0.000842926	0.0315564	yes
XLOC_035136	-	-	-	-	5.69417	1.11157	2.50949	0.152599	-2.35689	3.251	0.00115001	0.038148	yes
XLOC_040083	control.24320.1	treatment.24074.1	BGIOSGA031164; LOC_Os09g36670	peptidyl-prolyl cis-trans isomerase, putative, expressed	42.5931	8.2939	5.41255	3.05205	-2.3605	3.14086	0.0016845	0.0483275	yes
XLOC_040083	control.24320.2	-	BGIOSGA031164; LOC_Os09g36670	peptidyl-prolyl cis-trans isomerase, putative, expressed	42.5931	8.2939	5.41255	3.05205	-2.3605	3.14086	0.0016845	0.0483275	yes
XLOC_014620	control.9604.1	treatment.9492.1	BGIOSGA008949; LOC_Os02g49050	transmembrane 9 superfamily member, putative, expressed	5.44075	1.05893	2.44381	0.0826072	-2.36119	3.33037	0.000867313	0.0322429	yes
XLOC_014620	-	-	BGIOSGA008949; LOC_Os02g49050	transmembrane 9 superfamily member, putative, expressed	5.44075	1.05893	2.44381	0.0826072	-2.36119	3.33037	0.000867313	0.0322429	yes
XLOC_007274	-	-	-	-	1.71896	0.33446	0.781536	-1.58009	-2.36163	3.15101	0.00162709	0.0473539	yes
XLOC_032824	control.19706.1	treatment.19517.1	BGIOSGA020508; LOC_Os06g51029	OsFtsH1 FtsH protease, homologue of AtFtsH1/5, expressed	3.88904	0.754706	1.95941	-0.406013	-2.36543	3.1913	0.00141633	0.0435216	yes
XLOC_032824	control.19706.2	treatment.19517.2	BGIOSGA020508; LOC_Os06g51029	OsFtsH1 FtsH protease, homologue of AtFtsH1/5, expressed	3.88904	0.754706	1.95941	-0.406013	-2.36543	3.1913	0.00141633	0.0435216	yes
XLOC_012779	-	-	-	-	4.53282	0.879619	2.18041	-0.185049	-2.36546	3.27872	0.00104278	0.0358153	yes
XLOC_032112	-	-	-	-	14.1237	2.7284	3.82005	1.44806	-2.37199	3.35446	0.000795205	0.0304087	yes
XLOC_012986	control.7376.1	-	BGIOSGA007345; LOC_Os02g01590	glycosyl hydrolases, putative, expressed	88.3454	17.0517	6.46508	4.09184	-2.37324	3.7039	0.00021231	0.0133053	yes
XLOC_012986	control.7379.1	-	BGIOSGA007345; LOC_Os02g01590	glycosyl hydrolases, putative, expressed	88.3454	17.0517	6.46508	4.09184	-2.37324	3.7039	0.00021231	0.0133053	yes
XLOC_012986	control.7384.1	-	BGIOSGA007345; LOC_Os02g01590	glycosyl hydrolases, putative, expressed	88.3454	17.0517	6.46508	4.09184	-2.37324	3.7039	0.00021231	0.0133053	yes
XLOC_012986	-	treatment.7334.1	BGIOSGA007345; LOC_Os02g01590	glycosyl hydrolases, putative, expressed	88.3454	17.0517	6.46508	4.09184	-2.37324	3.7039	0.00021231	0.0133053	yes
XLOC_009858	-	-	-	-	22.8484	4.40861	4.51402	2.14032	-2.3737	3.46	0.000540166	0.0242664	yes
XLOC_019798	control.13379.1	-	BGIOSGA013973; LOC_Os03g63850	OsFBDUF19 - F-box and DUF domain containing protein, expressed	61.9359	11.9365	5.9527	3.57731	-2.37539	3.35411	0.000796198	0.0304087	yes
XLOC_019798	control.13381.1	treatment.13287.1	BGIOSGA013973; LOC_Os03g63850	OsFBDUF19 - F-box and DUF domain containing protein, expressed	61.9359	11.9365	5.9527	3.57731	-2.37539	3.35411	0.000796198	0.0304087	yes
XLOC_019798	-	-	BGIOSGA013973; LOC_Os03g63850	OsFBDUF19 - F-box and DUF domain containing protein, expressed	61.9359	11.9365	5.9527	3.57731	-2.37539	3.35411	0.000796198	0.0304087	yes
XLOC_038450	control.22561.1	-	BGIOSGA026927; LOC_Os08g33830	polypyrimidine tract-binding protein, putative, expressed	400.638	76.4323	8.64616	6.25611	-2.39004	3.72626	0.000194345	0.0125659	yes
XLOC_038450	-	treatment.22366.1	BGIOSGA026927; LOC_Os08g33830	polypyrimidine tract-binding protein, putative, expressed	400.638	76.4323	8.64616	6.25611	-2.39004	3.72626	0.000194345	0.0125659	yes
XLOC_038450	-	treatment.22366.2	BGIOSGA026927; LOC_Os08g33830	polypyrimidine tract-binding protein, putative, expressed	400.638	76.4323	8.64616	6.25611	-2.39004	3.72626	0.000194345	0.0125659	yes
XLOC_038450	-	treatment.22366.3	BGIOSGA026927; LOC_Os08g33830	polypyrimidine tract-binding protein, putative, expressed	400.638	76.4323	8.64616	6.25611	-2.39004	3.72626	0.000194345	0.0125659	yes
XLOC_038450	-	-	BGIOSGA026927; LOC_Os08g33830	polypyrimidine tract-binding protein, putative, expressed	400.638	76.4323	8.64616	6.25611	-2.39004	3.72626	0.000194345	0.0125659	yes
XLOC_001017	control.1261.1	-	BGIOSGA003572; LOC_Os01g28690	nucleoporin autopeptidase domain containing protein, expressed	7.00801	1.33562	2.809	0.41751	-2.39149	3.19465	0.00139998	0.0432388	yes
XLOC_001017	control.1261.2	-	BGIOSGA003572; LOC_Os01g28690	nucleoporin autopeptidase domain containing protein, expressed	7.00801	1.33562	2.809	0.41751	-2.39149	3.19465	0.00139998	0.0432388	yes
XLOC_001017	-	treatment.1225.1	BGIOSGA003572; LOC_Os01g28690	nucleoporin autopeptidase domain containing protein, expressed	7.00801	1.33562	2.809	0.41751	-2.39149	3.19465	0.00139998	0.0432388	yes
XLOC_001017	-	treatment.1228.1	BGIOSGA003572; LOC_Os01g28690	nucleoporin autopeptidase domain containing protein, expressed	7.00801	1.33562	2.809	0.41751	-2.39149	3.19465	0.00139998	0.0432388	yes
XLOC_001017	-	treatment.1228.2	BGIOSGA003572; LOC_Os01g28690	nucleoporin autopeptidase domain containing protein, expressed	7.00801	1.33562	2.809	0.41751	-2.39149	3.19465	0.00139998	0.0432388	yes
XLOC_022048	control.13319.1	treatment.13231.1	BGIOSGA009459; LOC_Os03g62700	protein kinase, putative, expressed	3.04308	0.579771	1.60553	-0.786445	-2.39198	3.13956	0.001692	0.0483708	yes
XLOC_024572	-	-		-	301.413	57.2385	8.2356	5.83891	-2.39668	3.13309	0.00172977	0.0488166	yes
XLOC_005592	control.1668.1	treatment.1634.1	BGIOSGA001310; LOC_Os01g40640	S1 RNA binding domain containing protein, expressed	15.2747	2.88918	3.93307	1.53066	-2.40241	3.45554	0.000549195	0.0244923	yes
XLOC_035489	-	treatment.20613.1	BGIOSGA024076; LOC_Os07g37850	expressed protein	18.2338	3.43919	4.18854	1.78207	-2.40647	3.5693	0.000357934	0.0186701	yes
XLOC_035489	-	-	BGIOSGA024076; LOC_Os07g37850	expressed protein	18.2338	3.43919	4.18854	1.78207	-2.40647	3.5693	0.000357934	0.0186701	yes
XLOC_036991	control.22491.1	-	BGIOSGA028693; LOC_Os08g32630	FAD dependent oxidoreductase, putative, expressed	237.269	44.5113	7.89038	5.4761	-2.41428	3.36975	0.000752369	0.0295265	yes
XLOC_036991	-	treatment.22286.1	BGIOSGA028693; LOC_Os08g32630	FAD dependent oxidoreductase, putative, expressed	237.269	44.5113	7.89038	5.4761	-2.41428	3.36975	0.000752369	0.0295265	yes
XLOC_036991	-	treatment.22292.1	BGIOSGA028693; LOC_Os08g32630	FAD dependent oxidoreductase, putative, expressed	237.269	44.5113	7.89038	5.4761	-2.41428	3.36975	0.000752369	0.0295265	yes
XLOC_032270	-	-	-	-	7.91016	1.47762	2.98371	0.563275	-2.42043	3.47907	0.00050316	0.023267	yes
XLOC_037354	control.22989.1	treatment.22771.1	LOC_Os08g42268	expressed protein	20.0883	3.74512	4.32828	1.90501	-2.42327	3.7502	0.000176694	0.0117541	yes
XLOC_037354	control.22989.2	-	LOC_Os08g42268	expressed protein	20.0883	3.74512	4.32828	1.90501	-2.42327	3.7502	0.000176694	0.0117541	yes
XLOC_037354	control.22989.3	treatment.22771.2	LOC_Os08g42268	expressed protein	20.0883	3.74512	4.32828	1.90501	-2.42327	3.7502	0.000176694	0.0117541	yes
XLOC_001461	control.1801.1	treatment.1747.1	BGIOSGA004000; LOC_Os01g43070	psbP-related thylakoid lumenal protein 4, chloroplast precursor, putative, expressed	17.3874	3.21718	4.11997	1.6858	-2.43417	3.64455	0.000267862	0.0151977	yes
XLOC_005739	-	treatment.2870.1	BGIOSGA001004; LOC_Os01g49350	DUF292 domain containing protein, expressed	3.43968	0.636404	1.78227	-0.651985	-2.43426	3.33009	0.000868191	0.0322429	yes
XLOC_020157	control.10696.1	treatment.10626.1	LOC_Os03g08280	peptidase, T1 family, putative, expressed	20.9438	3.85785	4.38845	1.9478	-2.44066	3.46891	0.000522582	0.0236577	yes
XLOC_002469	-	-	-	-	26.5827	4.88886	4.73242	2.2895	-2.44292	3.43901	0.000583846	0.02557	yes
XLOC_001252	-	-	-	-	22.8811	4.20532	4.51608	2.07222	-2.44387	3.77046	0.000162944	0.0109598	yes
XLOC_006300	-	-	-	-	10.1773	1.86448	3.34728	0.898773	-2.44851	3.31751	0.000908244	0.0330213	yes
XLOC_004385	control.2156.1	-	BGIOSGA000965; LOC_Os01g50259	expressed protein	157.381	28.7007	7.29812	4.84301	-2.45511	3.8139	0.000136793	0.00985804	yes
XLOC_004385	-	treatment.2111.1	BGIOSGA000965; LOC_Os01g50259	expressed protein	157.381	28.7007	7.29812	4.84301	-2.45511	3.8139	0.000136793	0.00985804	yes
XLOC_004385	-	treatment.2106.1	BGIOSGA000965; LOC_Os01g50259	expressed protein	157.381	28.7007	7.29812	4.84301	-2.45511	3.8139	0.000136793	0.00985804	yes
XLOC_004385	-	-	BGIOSGA000965; LOC_Os01g50259	expressed protein	157.381	28.7007	7.29812	4.84301	-2.45511	3.8139	0.000136793	0.00985804	yes
XLOC_041089	control.24236.1	treatment.23995.1	BGIOSGA029419; LOC_Os09g34970	arsenical pump-driving ATPase, putative, expressed	5.9842	1.08958	2.58116	0.123772	-2.45739	3.36352	0.000769563	0.0298066	yes
XLOC_026369	-	treatment.15761.1	BGIOSGA019154; LOC_Os05g04680	expressed protein	90.3054	16.3885	6.49674	4.03461	-2.46213	3.13349	0.00172739	0.0488064	yes
XLOC_026369	-	-	BGIOSGA019154; LOC_Os05g04680	expressed protein	90.3054	16.3885	6.49674	4.03461	-2.46213	3.13349	0.00172739	0.0488064	yes
XLOC_008913	control.5717.1	treatment.5657.1	BGIOSGA035306; LOC_Os11g30484	ZOS11-03 - C2H2 zinc finger protein, expressed	19.4213	3.51638	4.27957	1.81409	-2.46548	3.62007	0.000294518	0.0162448	yes
XLOC_008913	-	treatment.5657.2	BGIOSGA035306; LOC_Os11g30484	ZOS11-03 - C2H2 zinc finger protein, expressed	19.4213	3.51638	4.27957	1.81409	-2.46548	3.62007	0.000294518	0.0162448	yes
XLOC_031847	control.18509.2	-	BGIOSGA036310; LOC_Os05g48470	expressed protein	37.284	6.72915	5.22048	2.75042	-2.47006	3.39274	0.000691972	0.0280191	yes
XLOC_031847	control.18509.3	-	BGIOSGA036310; LOC_Os05g48470	expressed protein	37.284	6.72915	5.22048	2.75042	-2.47006	3.39274	0.000691972	0.0280191	yes
XLOC_031847	control.18509.4	treatment.18386.3	BGIOSGA036310; LOC_Os05g48470	expressed protein	37.284	6.72915	5.22048	2.75042	-2.47006	3.39274	0.000691972	0.0280191	yes
XLOC_031847	control.18509.5	-	BGIOSGA036310; LOC_Os05g48470	expressed protein	37.284	6.72915	5.22048	2.75042	-2.47006	3.39274	0.000691972	0.0280191	yes
XLOC_031847	control.18509.1	-	BGIOSGA036310; LOC_Os05g48470	expressed protein	37.284	6.72915	5.22048	2.75042	-2.47006	3.39274	0.000691972	0.0280191	yes
XLOC_031847	-	treatment.18386.1	BGIOSGA036310; LOC_Os05g48470	expressed protein	37.284	6.72915	5.22048	2.75042	-2.47006	3.39274	0.000691972	0.0280191	yes
XLOC_031847	-	treatment.18386.2	BGIOSGA036310; LOC_Os05g48470	expressed protein	37.284	6.72915	5.22048	2.75042	-2.47006	3.39274	0.000691972	0.0280191	yes
XLOC_031847	-	treatment.18386.4	BGIOSGA036310; LOC_Os05g48470	expressed protein	37.284	6.72915	5.22048	2.75042	-2.47006	3.39274	0.000691972	0.0280191	yes
XLOC_031847	-	treatment.18386.5	BGIOSGA036310; LOC_Os05g48470	expressed protein	37.284	6.72915	5.22048	2.75042	-2.47006	3.39274	0.000691972	0.0280191	yes
XLOC_019684	control.13238.2	treatment.13152.2	BGIOSGA013857; LOC_Os03g61330	fumarylacetoacetase, putative, expressed	31.7255	5.72419	4.98757	2.51707	-2.4705	3.25098	0.00115008	0.038148	yes
XLOC_019684	control.13238.1	treatment.13152.1	BGIOSGA013857; LOC_Os03g61330	fumarylacetoacetase, putative, expressed	31.7255	5.72419	4.98757	2.51707	-2.4705	3.25098	0.00115008	0.038148	yes
XLOC_035170	control.20418.1	-	-	-	69.1924	12.4699	6.11254	3.64038	-2.47216	3.32884	0.000872083	0.0323003	yes
XLOC_004493	-	-	-	-	5.47092	0.984393	2.45178	-0.0226937	-2.47448	3.37319	0.000743014	0.0293423	yes
XLOC_014712	control.9749.1	treatment.9646.1	BGIOSGA009041; LOC_Os02g51040	expansin precursor, putative, expressed	2.715	0.487892	1.44095	-1.03537	-2.47632	3.2149	0.0013049	0.0412491	yes
XLOC_014712	control.9749.2	-	BGIOSGA009041; LOC_Os02g51040	expansin precursor, putative, expressed	2.715	0.487892	1.44095	-1.03537	-2.47632	3.2149	0.0013049	0.0412491	yes
XLOC_014712	-	treatment.9646.2	BGIOSGA009041; LOC_Os02g51040	expansin precursor, putative, expressed	2.715	0.487892	1.44095	-1.03537	-2.47632	3.2149	0.0013049	0.0412491	yes
XLOC_003042	control.414.1	treatment.415.1	BGIOSGA002284; LOC_Os01g07910	NADH-cytochrome b5 reductase, putative, expressed	6.2692	1.12571	2.64828	0.170835	-2.47744	3.37854	0.000728715	0.0290024	yes
XLOC_003042	-	-	BGIOSGA002284; LOC_Os01g07910	NADH-cytochrome b5 reductase, putative, expressed	6.2692	1.12571	2.64828	0.170835	-2.47744	3.37854	0.000728715	0.0290024	yes
XLOC_032694	control.19495.1	-	BGIOSGA020638; LOC_Os06g47550	cadmium/zinc-transporting ATPase, putative, expressed	2.64303	0.47303	1.40219	-1.08	-2.48219	3.16234	0.00156506	0.0463847	yes
XLOC_032694	control.19499.1	-	BGIOSGA020638; LOC_Os06g47550	cadmium/zinc-transporting ATPase, putative, expressed	2.64303	0.47303	1.40219	-1.08	-2.48219	3.16234	0.00156506	0.0463847	yes
XLOC_032694	control.19499.2	-	BGIOSGA020638; LOC_Os06g47550	cadmium/zinc-transporting ATPase, putative, expressed	2.64303	0.47303	1.40219	-1.08	-2.48219	3.16234	0.00156506	0.0463847	yes
XLOC_032694	-	treatment.19303.1	BGIOSGA020638; LOC_Os06g47550	cadmium/zinc-transporting ATPase, putative, expressed	2.64303	0.47303	1.40219	-1.08	-2.48219	3.16234	0.00156506	0.0463847	yes
XLOC_032694	-	treatment.19303.2	BGIOSGA020638; LOC_Os06g47550	cadmium/zinc-transporting ATPase, putative, expressed	2.64303	0.47303	1.40219	-1.08	-2.48219	3.16234	0.00156506	0.0463847	yes
XLOC_032694	-	-	BGIOSGA020638; LOC_Os06g47550	cadmium/zinc-transporting ATPase, putative, expressed	2.64303	0.47303	1.40219	-1.08	-2.48219	3.16234	0.00156506	0.0463847	yes
XLOC_017255	control.8667.1	-	-	-	5.05771	0.904385	2.33848	-0.144991	-2.48348	3.36415	0.000767799	0.0298066	yes
XLOC_019369	control.12731.1	treatment.12633.1	BGIOSGA013551; LOC_Os03g53600	HTH DNA-binding protein, putative, expressed	20.7532	3.69046	4.37526	1.8838	-2.49146	3.39044	0.000697805	0.0281944	yes
XLOC_035539	-	-	-	-	10.9776	1.94963	3.45649	0.9632	-2.49329	3.35017	0.000807621	0.0306037	yes
XLOC_003230	control.644.1	treatment.633.1	BGIOSGA002097; LOC_Os01g12410	receptor-like protein kinase, putative, expressed	9.8544	1.74836	3.30077	0.806002	-2.49476	3.33821	0.000843189	0.0315564	yes
XLOC_003230	-	-	BGIOSGA002097; LOC_Os01g12410	receptor-like protein kinase, putative, expressed	9.8544	1.74836	3.30077	0.806002	-2.49476	3.33821	0.000843189	0.0315564	yes
XLOC_002643	-	-	-	-	12.0294	2.13111	3.58849	1.09161	-2.49689	3.50676	0.000453599	0.021494	yes
XLOC_042047	-	-	-	-	822.947	144.461	9.68466	7.17454	-2.51012	3.87434	0.000106914	0.0082975	yes
XLOC_038557	control.22687.1	-	BGIOSGA026823; LOC_Os08g36860	cytochrome P450, putative, expressed	44.3573	7.76912	5.4711	2.95775	-2.51335	3.15625	0.00159814	0.0468492	yes
XLOC_038557	-	treatment.22462.1	BGIOSGA026823; LOC_Os08g36860	cytochrome P450, putative, expressed	44.3573	7.76912	5.4711	2.95775	-2.51335	3.15625	0.00159814	0.0468492	yes
XLOC_038557	-	treatment.22462.2	BGIOSGA026823; LOC_Os08g36860	cytochrome P450, putative, expressed	44.3573	7.76912	5.4711	2.95775	-2.51335	3.15625	0.00159814	0.0468492	yes
XLOC_021524	-	-	-	-	18.2414	3.19002	4.18914	1.67357	-2.51558	3.52935	0.000416576	0.0202144	yes
XLOC_026619	control.16210.1	-	BGIOSGA019393; LOC_Os05g13960	transposon protein, putative, Pong sub-class, expressed	53.3586	9.32558	5.73765	3.22119	-2.51646	3.38455	0.000712947	0.0286353	yes
XLOC_026619	-	treatment.16096.1	BGIOSGA019393; LOC_Os05g13960	transposon protein, putative, Pong sub-class, expressed	53.3586	9.32558	5.73765	3.22119	-2.51646	3.38455	0.000712947	0.0286353	yes
XLOC_037053	control.22588.1	-	-	-	18.8989	3.29853	4.24023	1.72182	-2.51841	3.23987	0.00119584	0.0390242	yes
XLOC_037053	-	-	-	-	18.8989	3.29853	4.24023	1.72182	-2.51841	3.23987	0.00119584	0.0390242	yes
XLOC_029403	-	treatment.16108.1	LOC_Os12g16510	expressed protein	12.0518	2.09641	3.59118	1.06792	-2.52326	3.68864	0.000225458	0.0137512	yes
XLOC_005854	control.3756.1	treatment.3777.1	BGIOSGA032435; LOC_Os10g02480	oxidoreductase, aldo/keto reductase family protein, putative, expressed	10.6342	1.84579	3.41064	0.884238	-2.5264	3.16403	0.00155601	0.0461731	yes
XLOC_002677	-	-	-	-	3.67502	0.633836	1.87775	-0.657818	-2.53557	3.59361	0.00032613	0.0174901	yes
XLOC_010447	-	-	-	-	12.9124	2.22601	3.69069	1.15446	-2.53622	3.45844	0.000543322	0.0243179	yes
XLOC_041927	-	treatment.24346.1	LOC_Os05g33370	transposon protein, putative, unclassified, expressed	814.696	140.4	9.67012	7.1334	-2.53672	3.82725	0.000129583	0.00953718	yes
XLOC_001066	-	-	-	-	46.3925	7.98741	5.53582	2.99773	-2.53809	3.42424	0.000616512	0.0265155	yes
XLOC_029886	-	-	-	-	4.54265	0.779069	2.18353	-0.360177	-2.54371	3.30946	0.000934775	0.0333352	yes
XLOC_013653	-	-	-	-	3.91589	0.67114	1.96934	-0.575314	-2.54465	3.23184	0.00122998	0.0399231	yes
XLOC_007601	-	-	-	-	16.3924	2.79647	4.03496	1.48361	-2.55135	3.31107	0.000929403	0.0333352	yes
XLOC_005039	control.3200.1	-	-	-	8.35562	1.41811	3.06275	0.503969	-2.55878	3.44448	0.000572161	0.0251897	yes
XLOC_005039	-	-	-	-	8.35562	1.41811	3.06275	0.503969	-2.55878	3.44448	0.000572161	0.0251897	yes
XLOC_017996	-	-	-	-	1.16847	0.198145	0.224621	-2.33537	-2.55999	3.16878	0.00153081	0.0457052	yes
XLOC_019673	control.13223.1	-	BGIOSGA013847; LOC_Os03g60930	RNA recognition motif containing protein, putative, expressed	9.24426	1.56411	3.20856	0.645342	-2.56322	3.73179	0.000190124	0.0124424	yes
XLOC_019673	control.13229.1	-	BGIOSGA013847; LOC_Os03g60930	RNA recognition motif containing protein, putative, expressed	9.24426	1.56411	3.20856	0.645342	-2.56322	3.73179	0.000190124	0.0124424	yes
XLOC_019673	-	treatment.13121.1	BGIOSGA013847; LOC_Os03g60930	RNA recognition motif containing protein, putative, expressed	9.24426	1.56411	3.20856	0.645342	-2.56322	3.73179	0.000190124	0.0124424	yes
XLOC_019673	-	-	BGIOSGA013847; LOC_Os03g60930	RNA recognition motif containing protein, putative, expressed	9.24426	1.56411	3.20856	0.645342	-2.56322	3.73179	0.000190124	0.0124424	yes
XLOC_019229	-	-	-	-	9.6805	1.63735	3.27508	0.711363	-2.56372	3.87766	0.000105467	0.00823468	yes
XLOC_026690	control.16299.1	-	-	-	2.07617	0.350311	1.05392	-1.51329	-2.56722	3.30966	0.000934085	0.0333352	yes
XLOC_026690	control.16299.2	-	-	-	2.07617	0.350311	1.05392	-1.51329	-2.56722	3.30966	0.000934085	0.0333352	yes
XLOC_026690	control.16299.3	-	-	-	2.07617	0.350311	1.05392	-1.51329	-2.56722	3.30966	0.000934085	0.0333352	yes
XLOC_026690	-	-	-	-	2.07617	0.350311	1.05392	-1.51329	-2.56722	3.30966	0.000934085	0.0333352	yes
XLOC_021642	control.12681.1	-	BGIOSGA009860; LOC_Os03g52340	endoplasmic oxidoreductin-1 precursor, putative, expressed	14.8655	2.47802	3.8939	1.30919	-2.58471	3.13681	0.00170799	0.0485419	yes
XLOC_021642	control.12681.2	-	BGIOSGA009860; LOC_Os03g52340	endoplasmic oxidoreductin-1 precursor, putative, expressed	14.8655	2.47802	3.8939	1.30919	-2.58471	3.13681	0.00170799	0.0485419	yes
XLOC_021642	-	treatment.12565.1	BGIOSGA009860; LOC_Os03g52340	endoplasmic oxidoreductin-1 precursor, putative, expressed	14.8655	2.47802	3.8939	1.30919	-2.58471	3.13681	0.00170799	0.0485419	yes
XLOC_021642	-	-	BGIOSGA009860; LOC_Os03g52340	endoplasmic oxidoreductin-1 precursor, putative, expressed	14.8655	2.47802	3.8939	1.30919	-2.58471	3.13681	0.00170799	0.0485419	yes
XLOC_021642	-	-	BGIOSGA009860; LOC_Os03g52340	endoplasmic oxidoreductin-1 precursor, putative, expressed	14.8655	2.47802	3.8939	1.30919	-2.58471	3.13681	0.00170799	0.0485419	yes
XLOC_005222	-	-	-	-	14.2444	2.37205	3.83232	1.24613	-2.58619	3.54956	0.00038587	0.019425	yes
XLOC_008962	-	-	-	-	24.0647	3.99275	4.58885	1.99738	-2.59147	3.14727	0.00164804	0.0476769	yes
XLOC_000699	-	-	-	-	1.57013	0.258793	0.650884	-1.95013	-2.60101	3.29137	0.00099702	0.034863	yes
XLOC_035140	control.20389.1	treatment.20229.1	BGIOSGA018725; LOC_Os05g07880	phospholipase D, putative, expressed	9.16778	1.49588	3.19657	0.580994	-2.61557	3.82546	0.000130527	0.00954861	yes
XLOC_035140	-	-	BGIOSGA018725; LOC_Os05g07880	phospholipase D, putative, expressed	9.16778	1.49588	3.19657	0.580994	-2.61557	3.82546	0.000130527	0.00954861	yes
XLOC_024316	-	-	-	-	1.43467	0.233739	0.520719	-2.09703	-2.61775	3.4377	0.000586674	0.0255959	yes
XLOC_031718	-	-	-	-	17.6804	2.87728	4.14408	1.52471	-2.61937	3.26818	0.00108241	0.0366567	yes
XLOC_024132	-	-	-	-	2.51868	0.409551	1.33267	-1.28788	-2.62055	3.18483	0.00144837	0.0443739	yes
XLOC_020236	-	-	-	-	27.4853	4.44415	4.78059	2.15191	-2.62868	3.71086	0.000206552	0.0130928	yes
XLOC_018294	control.11441.1	treatment.11408.1	BGIOSGA012501; LOC_Os03g20170	ABC transporter, ATP-binding protein, putative, expressed	0.641422	0.103712	-0.640654	-3.26935	-2.62869	3.21596	0.00130009	0.0412046	yes
XLOC_018294	-	treatment.11408.2	BGIOSGA012501; LOC_Os03g20170	ABC transporter, ATP-binding protein, putative, expressed	0.641422	0.103712	-0.640654	-3.26935	-2.62869	3.21596	0.00130009	0.0412046	yes
XLOC_018294	-	-	BGIOSGA012501; LOC_Os03g20170	ABC transporter, ATP-binding protein, putative, expressed	0.641422	0.103712	-0.640654	-3.26935	-2.62869	3.21596	0.00130009	0.0412046	yes
XLOC_038862	-	-	-	-	1.34931	0.217455	0.432222	-2.20121	-2.63343	3.41494	0.00063797	0.0270067	yes
XLOC_000575	-	-	-	-	39.8739	6.41707	5.31737	2.68191	-2.63546	3.54347	0.000394892	0.0196687	yes
XLOC_005008	control.3176.1	-	BGIOSGA000359; LOC_Os01g66500	phosphoribosylformylglycinamidine synthase, putative, expressed	48.8631	7.84955	5.61067	2.97261	-2.63806	4.03731	5.4067e-05	0.0050353	yes
XLOC_005008	-	treatment.3190.1	BGIOSGA000359; LOC_Os01g66500	phosphoribosylformylglycinamidine synthase, putative, expressed	48.8631	7.84955	5.61067	2.97261	-2.63806	4.03731	5.4067e-05	0.0050353	yes
XLOC_005008	-	-	BGIOSGA000359; LOC_Os01g66500	phosphoribosylformylglycinamidine synthase, putative, expressed	48.8631	7.84955	5.61067	2.97261	-2.63806	4.03731	5.4067e-05	0.0050353	yes
XLOC_025304	-	treatment.14616.1	BGIOSGA014642; LOC_Os04g45510	expressed protein	7.90843	1.26876	2.98339	0.343419	-2.63997	3.29389	0.000988126	0.0347769	yes
XLOC_025304	-	-	BGIOSGA014642; LOC_Os04g45510	expressed protein	7.90843	1.26876	2.98339	0.343419	-2.63997	3.29389	0.000988126	0.0347769	yes
XLOC_033357	-	-	-	-	0.907398	0.144771	-0.140193	-2.78816	-2.64796	3.22037	0.00128023	0.0408426	yes
XLOC_014177	control.8935.1	treatment.8829.1	LOC_Os02g37480; LOC_Os02g37480	glycine-rich cell wall structural protein precursor, putative, expressed	139.246	22.1533	7.12149	4.46945	-2.65204	4.104	4.06074e-05	0.00406768	yes
XLOC_032003	-	-	-	-	96.4896	15.3389	6.5923	3.93912	-2.65318	3.70762	0.000209214	0.0132269	yes
XLOC_017866	-	-	-	-	11.2939	1.78451	3.49747	0.835528	-2.66194	3.19351	0.00140556	0.0433007	yes
XLOC_014221	control.9076.1	-	-	-	6.73025	1.05961	2.75066	0.0835334	-2.66713	3.60198	0.000315799	0.0170871	yes
XLOC_030520	control.18859.1	treatment.18733.1	BGIOSGA023031; LOC_Os06g33810	zinc finger protein, putative, expressed	295.25	45.9414	8.20579	5.52172	-2.68407	4.16875	3.06281e-05	0.00325276	yes
XLOC_017007	control.10145.1	treatment.10029.2	LOC_Os02g56900	thioredoxin family protein, putative, expressed	4.13814	0.643268	2.04898	-0.636508	-2.68549	3.22176	0.00127406	0.0406992	yes
XLOC_017007	control.10103.1	-	LOC_Os02g56900	thioredoxin family protein, putative, expressed	4.13814	0.643268	2.04898	-0.636508	-2.68549	3.22176	0.00127406	0.0406992	yes
XLOC_017007	control.10103.2	-	LOC_Os02g56900	thioredoxin family protein, putative, expressed	4.13814	0.643268	2.04898	-0.636508	-2.68549	3.22176	0.00127406	0.0406992	yes
XLOC_017007	control.10103.3	-	LOC_Os02g56900	thioredoxin family protein, putative, expressed	4.13814	0.643268	2.04898	-0.636508	-2.68549	3.22176	0.00127406	0.0406992	yes
XLOC_017007	-	treatment.10029.1	LOC_Os02g56900	thioredoxin family protein, putative, expressed	4.13814	0.643268	2.04898	-0.636508	-2.68549	3.22176	0.00127406	0.0406992	yes
XLOC_017007	-	treatment.10006.3	LOC_Os02g56900	thioredoxin family protein, putative, expressed	4.13814	0.643268	2.04898	-0.636508	-2.68549	3.22176	0.00127406	0.0406992	yes
XLOC_017007	-	treatment.10006.1	LOC_Os02g56900	thioredoxin family protein, putative, expressed	4.13814	0.643268	2.04898	-0.636508	-2.68549	3.22176	0.00127406	0.0406992	yes
XLOC_017007	-	treatment.10006.2	LOC_Os02g56900	thioredoxin family protein, putative, expressed	4.13814	0.643268	2.04898	-0.636508	-2.68549	3.22176	0.00127406	0.0406992	yes
XLOC_017007	-	-	LOC_Os02g56900	thioredoxin family protein, putative, expressed	4.13814	0.643268	2.04898	-0.636508	-2.68549	3.22176	0.00127406	0.0406992	yes
XLOC_017007	-	-	LOC_Os02g56900	thioredoxin family protein, putative, expressed	4.13814	0.643268	2.04898	-0.636508	-2.68549	3.22176	0.00127406	0.0406992	yes
XLOC_017007	-	-	LOC_Os02g56900	thioredoxin family protein, putative, expressed	4.13814	0.643268	2.04898	-0.636508	-2.68549	3.22176	0.00127406	0.0406992	yes
XLOC_017007	-	-	LOC_Os02g56900	thioredoxin family protein, putative, expressed	4.13814	0.643268	2.04898	-0.636508	-2.68549	3.22176	0.00127406	0.0406992	yes
XLOC_030884	-	-	-	-	26.0161	4.03028	4.70133	2.01088	-2.69045	3.58059	0.000342826	0.0180854	yes
XLOC_019894	control.10291.1	treatment.10202.1	BGIOSGA011590; LOC_Os03g02070	heavy-metal-associated domain-containing protein, putative, expressed	3.67137	0.568531	1.87632	-0.814689	-2.69101	3.40011	0.000673597	0.0276646	yes
XLOC_019894	control.10291.2	treatment.10202.2	BGIOSGA011590; LOC_Os03g02070	heavy-metal-associated domain-containing protein, putative, expressed	3.67137	0.568531	1.87632	-0.814689	-2.69101	3.40011	0.000673597	0.0276646	yes
XLOC_014119	control.8869.1	-	LOC_Os11g23170	mitochondrial carrier protein, putative, expressed	226.326	35.0278	7.82226	5.13043	-2.69183	3.14827	0.00164241	0.047628	yes
XLOC_014119	control.8869.2	-	LOC_Os11g23170	mitochondrial carrier protein, putative, expressed	226.326	35.0278	7.82226	5.13043	-2.69183	3.14827	0.00164241	0.047628	yes
XLOC_014119	-	treatment.8774.1	LOC_Os11g23170	mitochondrial carrier protein, putative, expressed	226.326	35.0278	7.82226	5.13043	-2.69183	3.14827	0.00164241	0.047628	yes
XLOC_014119	-	treatment.8774.2	LOC_Os11g23170	mitochondrial carrier protein, putative, expressed	226.326	35.0278	7.82226	5.13043	-2.69183	3.14827	0.00164241	0.047628	yes
XLOC_014119	-	-	LOC_Os11g23170	mitochondrial carrier protein, putative, expressed	226.326	35.0278	7.82226	5.13043	-2.69183	3.14827	0.00164241	0.047628	yes
XLOC_014119	-	-	LOC_Os11g23170	mitochondrial carrier protein, putative, expressed	226.326	35.0278	7.82226	5.13043	-2.69183	3.14827	0.00164241	0.047628	yes
XLOC_014119	-	-	LOC_Os11g23170	mitochondrial carrier protein, putative, expressed	226.326	35.0278	7.82226	5.13043	-2.69183	3.14827	0.00164241	0.047628	yes
XLOC_014119	-	-	LOC_Os11g23170	mitochondrial carrier protein, putative, expressed	226.326	35.0278	7.82226	5.13043	-2.69183	3.14827	0.00164241	0.047628	yes
XLOC_022098	control.13415.1	-	BGIOSGA003476; LOC_Os03g64014	expressed protein	1.83521	0.283819	0.875945	-1.81696	-2.69291	3.17753	0.00148536	0.0451841	yes
XLOC_022098	control.13415.2	treatment.13313.2	BGIOSGA003476; LOC_Os03g64014	expressed protein	1.83521	0.283819	0.875945	-1.81696	-2.69291	3.17753	0.00148536	0.0451841	yes
XLOC_022098	-	treatment.13318.1	BGIOSGA003476; LOC_Os03g64014	expressed protein	1.83521	0.283819	0.875945	-1.81696	-2.69291	3.17753	0.00148536	0.0451841	yes
XLOC_022098	-	treatment.13313.1	BGIOSGA003476; LOC_Os03g64014	expressed protein	1.83521	0.283819	0.875945	-1.81696	-2.69291	3.17753	0.00148536	0.0451841	yes
XLOC_022098	-	treatment.13319.1	BGIOSGA003476; LOC_Os03g64014	expressed protein	1.83521	0.283819	0.875945	-1.81696	-2.69291	3.17753	0.00148536	0.0451841	yes
XLOC_039133	control.22917.1	-	LOC_Os02g25770	retrotransposon protein, putative, Ty3-gypsy subclass, expressed	3.6202	0.558883	1.85607	-0.839382	-2.69545	3.15637	0.00159745	0.0468492	yes
XLOC_039133	-	treatment.22667.1	LOC_Os02g25770	retrotransposon protein, putative, Ty3-gypsy subclass, expressed	3.6202	0.558883	1.85607	-0.839382	-2.69545	3.15637	0.00159745	0.0468492	yes
XLOC_010236	-	-	-	-	7.87214	1.20555	2.97676	0.269691	-2.70707	3.54502	0.00039259	0.0196687	yes
XLOC_042052	-	-	-	-	327.748	49.8652	8.35644	5.63996	-2.71648	3.6017	0.000316139	0.0170871	yes
XLOC_010824	-	-	-	-	0.85401	0.129873	-0.227675	-2.94483	-2.71715	3.30896	0.000936426	0.033345	yes
XLOC_041753	-	-	-	-	4.61788	0.700262	2.20723	-0.514033	-2.72126	3.34494	0.000822989	0.030992	yes
XLOC_001636	-	-	-	-	198.936	30.1361	7.63616	4.91342	-2.72274	3.79096	0.000150066	0.010502	yes
XLOC_027034	control.16686.1	-	BGIOSGA019797; LOC_Os05g32390	FZL, putative, expressed	3.72634	0.563632	1.89776	-0.827175	-2.72493	3.42237	0.000620784	0.0266047	yes
XLOC_027034	control.16686.2	-	BGIOSGA019797; LOC_Os05g32390	FZL, putative, expressed	3.72634	0.563632	1.89776	-0.827175	-2.72493	3.42237	0.000620784	0.0266047	yes
XLOC_027034	control.16686.3	treatment.16593.2	BGIOSGA019797; LOC_Os05g32390	FZL, putative, expressed	3.72634	0.563632	1.89776	-0.827175	-2.72493	3.42237	0.000620784	0.0266047	yes
XLOC_027034	-	treatment.16593.1	BGIOSGA019797; LOC_Os05g32390	FZL, putative, expressed	3.72634	0.563632	1.89776	-0.827175	-2.72493	3.42237	0.000620784	0.0266047	yes
XLOC_027034	-	treatment.16593.3	BGIOSGA019797; LOC_Os05g32390	FZL, putative, expressed	3.72634	0.563632	1.89776	-0.827175	-2.72493	3.42237	0.000620784	0.0266047	yes
XLOC_037727	control.21745.1	treatment.21627.2	BGIOSGA027623; LOC_Os08g06140	no apical meristem protein, putative, expressed	4.18363	0.631867	2.06476	-0.662307	-2.72706	3.32489	0.000884549	0.0324211	yes
XLOC_037727	-	treatment.21627.1	BGIOSGA027623; LOC_Os08g06140	no apical meristem protein, putative, expressed	4.18363	0.631867	2.06476	-0.662307	-2.72706	3.32489	0.000884549	0.0324211	yes
XLOC_037727	-	-	BGIOSGA027623; LOC_Os08g06140	no apical meristem protein, putative, expressed	4.18363	0.631867	2.06476	-0.662307	-2.72706	3.32489	0.000884549	0.0324211	yes
XLOC_037727	-	-	BGIOSGA027623; LOC_Os08g06140	no apical meristem protein, putative, expressed	4.18363	0.631867	2.06476	-0.662307	-2.72706	3.32489	0.000884549	0.0324211	yes
XLOC_007390	-	-	-	-	7.8882	1.19098	2.9797	0.252149	-2.72755	3.91962	8.86896e-05	0.00732945	yes
XLOC_001837	control.2287.1	-	BGIOSGA004371; LOC_Os01g52480	senescence-associated protein, putative, expressed	260.426	39.2754	8.02473	5.29555	-2.72917	4.18151	2.89583e-05	0.00311643	yes
XLOC_001837	-	treatment.2265.1	BGIOSGA004371; LOC_Os01g52480	senescence-associated protein, putative, expressed	260.426	39.2754	8.02473	5.29555	-2.72917	4.18151	2.89583e-05	0.00311643	yes
XLOC_001837	-	treatment.2265.2	BGIOSGA004371; LOC_Os01g52480	senescence-associated protein, putative, expressed	260.426	39.2754	8.02473	5.29555	-2.72917	4.18151	2.89583e-05	0.00311643	yes
XLOC_014627	control.9641.1	-	BGIOSGA008956; LOC_Os02g49230	CCT/B-box zinc finger protein, putative, expressed	0.779433	0.116947	-0.359503	-3.09607	-2.73657	3.29789	0.000974144	0.0344349	yes
XLOC_014627	control.9641.2	treatment.9516.1	BGIOSGA008956; LOC_Os02g49230	CCT/B-box zinc finger protein, putative, expressed	0.779433	0.116947	-0.359503	-3.09607	-2.73657	3.29789	0.000974144	0.0344349	yes
XLOC_014627	-	treatment.9516.2	BGIOSGA008956; LOC_Os02g49230	CCT/B-box zinc finger protein, putative, expressed	0.779433	0.116947	-0.359503	-3.09607	-2.73657	3.29789	0.000974144	0.0344349	yes
XLOC_014627	-	-	BGIOSGA008956; LOC_Os02g49230	CCT/B-box zinc finger protein, putative, expressed	0.779433	0.116947	-0.359503	-3.09607	-2.73657	3.29789	0.000974144	0.0344349	yes
XLOC_014172	-	-	-	-	22.2488	3.33395	4.47566	1.73723	-2.73842	3.52758	0.000419378	0.0202287	yes
XLOC_015165	control.7543.1	-	BGIOSGA007186; LOC_Os02g03930	expressed protein	37.5651	5.62651	5.23132	2.49224	-2.73908	3.46884	0.000522709	0.0236577	yes
XLOC_015165	control.7543.2	-	BGIOSGA007186; LOC_Os02g03930	expressed protein	37.5651	5.62651	5.23132	2.49224	-2.73908	3.46884	0.000522709	0.0236577	yes
XLOC_015165	-	treatment.7468.1	BGIOSGA007186; LOC_Os02g03930	expressed protein	37.5651	5.62651	5.23132	2.49224	-2.73908	3.46884	0.000522709	0.0236577	yes
XLOC_015165	-	treatment.7463.1	BGIOSGA007186; LOC_Os02g03930	expressed protein	37.5651	5.62651	5.23132	2.49224	-2.73908	3.46884	0.000522709	0.0236577	yes
XLOC_024258	control.13559.2	treatment.13448.1	LOC_Os04g04010	expressed protein	1.50112	0.223483	0.586039	-2.16176	-2.7478	3.38584	0.000709619	0.0285902	yes
XLOC_024258	control.13559.1	-	LOC_Os04g04010	expressed protein	1.50112	0.223483	0.586039	-2.16176	-2.7478	3.38584	0.000709619	0.0285902	yes
XLOC_024258	-	-	LOC_Os04g04010	expressed protein	1.50112	0.223483	0.586039	-2.16176	-2.7478	3.38584	0.000709619	0.0285902	yes
XLOC_024258	-	-	LOC_Os04g04010	expressed protein	1.50112	0.223483	0.586039	-2.16176	-2.7478	3.38584	0.000709619	0.0285902	yes
XLOC_002724	-	-	-	-	37.3176	5.54926	5.22178	2.4723	-2.74949	3.44489	0.000571281	0.0251897	yes
XLOC_018529	control.11739.1	treatment.11684.1	BGIOSGA012735; LOC_Os03g25750	SNARE associated Golgi protein, putative, expressed	78.7908	11.6883	6.29996	3.54699	-2.75296	3.37367	0.000741742	0.0293423	yes
XLOC_016442	-	-	-	-	37.1238	5.45964	5.21427	2.44881	-2.76547	3.68307	0.000230443	0.0139151	yes
XLOC_018327	control.11636.1	treatment.11512.1	BGIOSGA012535; LOC_Os03g20790	ethylene-insensitive 3, putative, expressed	7.2219	1.05693	2.85238	0.0798798	-2.7725	4.03242	5.52064e-05	0.0051057	yes
XLOC_018327	-	-	BGIOSGA012535; LOC_Os03g20790	ethylene-insensitive 3, putative, expressed	7.2219	1.05693	2.85238	0.0798798	-2.7725	4.03242	5.52064e-05	0.0051057	yes
XLOC_011798	-	treatment.6091.1	BGIOSGA023377; LOC_Os06g44080	ubiquitin family protein, putative, expressed	4.46448	0.652736	2.15849	-0.615428	-2.77392	3.95402	7.68486e-05	0.0065753	yes
XLOC_031283	control.17874.1	treatment.17739.2	BGIOSGA022005; LOC_Os06g04130	lung seven transmembrane domain containing protein, putative, expressed	243.314	35.5472	7.92668	5.15166	-2.77501	3.99349	6.51085e-05	0.00577486	yes
XLOC_031283	-	treatment.17739.1	BGIOSGA022005; LOC_Os06g04130	lung seven transmembrane domain containing protein, putative, expressed	243.314	35.5472	7.92668	5.15166	-2.77501	3.99349	6.51085e-05	0.00577486	yes
XLOC_031283	-	-	BGIOSGA022005; LOC_Os06g04130	lung seven transmembrane domain containing protein, putative, expressed	243.314	35.5472	7.92668	5.15166	-2.77501	3.99349	6.51085e-05	0.00577486	yes
XLOC_027048	control.16710.1	-	BGIOSGA019812; LOC_Os05g32660	leucine-rich repeat family protein, putative, expressed	13.8029	2.01549	3.7869	1.01113	-2.77577	3.4761	0.000508762	0.0233344	yes
XLOC_027048	control.16710.2	-	BGIOSGA019812; LOC_Os05g32660	leucine-rich repeat family protein, putative, expressed	13.8029	2.01549	3.7869	1.01113	-2.77577	3.4761	0.000508762	0.0233344	yes
XLOC_027048	-	treatment.16602.1	BGIOSGA019812; LOC_Os05g32660	leucine-rich repeat family protein, putative, expressed	13.8029	2.01549	3.7869	1.01113	-2.77577	3.4761	0.000508762	0.0233344	yes
XLOC_010802	-	-	-	-	4.31967	0.630067	2.11092	-0.666423	-2.77734	3.14353	0.00166921	0.0481168	yes
XLOC_033614	-	-	-	-	11.5815	1.68743	3.53375	0.754828	-2.77892	4.21093	2.54323e-05	0.00280808	yes
XLOC_010268	-	-	-	-	2.05119	0.297771	1.03646	-1.74772	-2.78419	3.35047	0.000806741	0.0306037	yes
XLOC_015435	-	-	-	-	1.3147	0.188905	0.394734	-2.40427	-2.79901	3.45079	0.000558944	0.0247881	yes
XLOC_022862	-	-	-	-	3.29852	0.473729	1.72182	-1.07787	-2.79968	3.21512	0.00130391	0.0412491	yes
XLOC_039373	control.23417.1	-	BGIOSGA030472; LOC_Os09g12710	WD domain, G-beta repeat domain containing protein, expressed	538.5	77.2534	9.0728	6.27153	-2.80128	3.37316	0.000743094	0.0293423	yes
XLOC_039373	control.23419.1	-	BGIOSGA030472; LOC_Os09g12710	WD domain, G-beta repeat domain containing protein, expressed	538.5	77.2534	9.0728	6.27153	-2.80128	3.37316	0.000743094	0.0293423	yes
XLOC_039373	-	treatment.23193.1	BGIOSGA030472; LOC_Os09g12710	WD domain, G-beta repeat domain containing protein, expressed	538.5	77.2534	9.0728	6.27153	-2.80128	3.37316	0.000743094	0.0293423	yes
XLOC_039373	-	treatment.23194.1	BGIOSGA030472; LOC_Os09g12710	WD domain, G-beta repeat domain containing protein, expressed	538.5	77.2534	9.0728	6.27153	-2.80128	3.37316	0.000743094	0.0293423	yes
XLOC_039373	-	-	BGIOSGA030472; LOC_Os09g12710	WD domain, G-beta repeat domain containing protein, expressed	538.5	77.2534	9.0728	6.27153	-2.80128	3.37316	0.000743094	0.0293423	yes
XLOC_018102	control.11206.1	treatment.11118.1	BGIOSGA012166; LOC_Os03g16350	DNA binding protein, putative, expressed	6.07746	0.869293	2.60347	-0.202086	-2.80555	3.15352	0.00161314	0.047061	yes
XLOC_018102	-	-	BGIOSGA012166; LOC_Os03g16350	DNA binding protein, putative, expressed	6.07746	0.869293	2.60347	-0.202086	-2.80555	3.15352	0.00161314	0.047061	yes
XLOC_002429	control.3172.1	-	-	-	203.251	28.9907	7.66712	4.85752	-2.80961	3.52016	0.000431279	0.0205976	yes
XLOC_002429	-	-	-	-	203.251	28.9907	7.66712	4.85752	-2.80961	3.52016	0.000431279	0.0205976	yes
XLOC_035780	control.22093.1	-	-	-	6.4316	0.912312	2.68518	-0.132401	-2.81758	3.13123	0.00174073	0.0490687	yes
XLOC_035780	-	-	-	-	6.4316	0.912312	2.68518	-0.132401	-2.81758	3.13123	0.00174073	0.0490687	yes
XLOC_035780	-	-	-	-	6.4316	0.912312	2.68518	-0.132401	-2.81758	3.13123	0.00174073	0.0490687	yes
XLOC_029186	control.17500.1	treatment.17411.1	BGIOSGA017564	Putative uncharacterized protein	28.6568	4.05189	4.84081	2.0186	-2.82221	3.71091	0.000206517	0.0130928	yes
XLOC_029186	-	-	BGIOSGA017564	Putative uncharacterized protein	28.6568	4.05189	4.84081	2.0186	-2.82221	3.71091	0.000206517	0.0130928	yes
XLOC_001410	-	-	-	-	3.44658	0.485726	1.78517	-1.04179	-2.82695	3.56806	0.000359632	0.0186853	yes
XLOC_031843	-	-	-	-	32.8791	4.62612	5.0391	2.2098	-2.8293	3.13816	0.00170011	0.0484881	yes
XLOC_022462	control.13142.1	-	-	-	261.494	36.7362	8.03063	5.19913	-2.83151	4.37787	1.19847e-05	0.00165516	yes
XLOC_014786	control.9886.1	-	BGIOSGA009113; LOC_Os02g52960	PHD-finger domain containing protein, putative, expressed	5.89834	0.827113	2.56031	-0.273844	-2.83415	3.17008	0.00152399	0.0457052	yes
XLOC_014786	control.9886.2	treatment.9780.2	BGIOSGA009113; LOC_Os02g52960	PHD-finger domain containing protein, putative, expressed	5.89834	0.827113	2.56031	-0.273844	-2.83415	3.17008	0.00152399	0.0457052	yes
XLOC_014786	control.9886.3	-	BGIOSGA009113; LOC_Os02g52960	PHD-finger domain containing protein, putative, expressed	5.89834	0.827113	2.56031	-0.273844	-2.83415	3.17008	0.00152399	0.0457052	yes
XLOC_014786	-	treatment.9780.1	BGIOSGA009113; LOC_Os02g52960	PHD-finger domain containing protein, putative, expressed	5.89834	0.827113	2.56031	-0.273844	-2.83415	3.17008	0.00152399	0.0457052	yes
XLOC_001661	-	treatment.1997.1	BGIOSGA004194; LOC_Os01g48540	glyoxal oxidase-related, putative, expressed	6.87962	0.963857	2.78233	-0.053109	-2.83544	3.7283	0.000192774	0.0125587	yes
XLOC_001661	-	-	BGIOSGA004194; LOC_Os01g48540	glyoxal oxidase-related, putative, expressed	6.87962	0.963857	2.78233	-0.053109	-2.83544	3.7283	0.000192774	0.0125587	yes
XLOC_034758	control.19943.1	treatment.19754.1	LOC_Os07g06450	RNA recognition motif containing protein, putative, expressed	28.6863	4.01251	4.84229	2.0045	-2.83779	3.14758	0.0016463	0.0476769	yes
XLOC_012916	-	treatment.6789.1	LOC_Os11g08314	methyltransferase, putative, expressed	3.22126	0.448886	1.68763	-1.15558	-2.8432	3.73439	0.000188171	0.0123814	yes
XLOC_018679	-	-	-	-	9.65982	1.33716	3.272	0.419172	-2.85282	3.6386	0.000274128	0.0154726	yes
XLOC_042320	-	-	-	-	2.72528	0.37706	1.4464	-1.40713	-2.85354	3.5396	0.00040073	0.0196821	yes
XLOC_033050	-	treatment.19354.1	LOC_Os04g16722	uncharacterized protein ycf68, putative, expressed	1.54373	0.213081	0.62642	-2.23053	-2.85694	3.71088	0.000206541	0.0130928	yes
XLOC_015434	control.7966.1	treatment.7882.1	BGIOSGA006918; LOC_Os02g10840	transposon protein, putative, unclassified, expressed	0.879834	0.120968	-0.184697	-3.0473	-2.8626	3.2952	0.000983533	0.0346656	yes
XLOC_000186	control.233.1	-	BGIOSGA002752; LOC_Os01g04860	DUF647 domain containing protein, putative, expressed	6.39872	0.876331	2.67778	-0.190452	-2.86823	3.18434	0.00145082	0.0443739	yes
XLOC_000186	control.233.2	-	BGIOSGA002752; LOC_Os01g04860	DUF647 domain containing protein, putative, expressed	6.39872	0.876331	2.67778	-0.190452	-2.86823	3.18434	0.00145082	0.0443739	yes
XLOC_000186	-	treatment.237.1	BGIOSGA002752; LOC_Os01g04860	DUF647 domain containing protein, putative, expressed	6.39872	0.876331	2.67778	-0.190452	-2.86823	3.18434	0.00145082	0.0443739	yes
XLOC_000186	-	-	BGIOSGA002752; LOC_Os01g04860	DUF647 domain containing protein, putative, expressed	6.39872	0.876331	2.67778	-0.190452	-2.86823	3.18434	0.00145082	0.0443739	yes
XLOC_000186	-	-	BGIOSGA002752; LOC_Os01g04860	DUF647 domain containing protein, putative, expressed	6.39872	0.876331	2.67778	-0.190452	-2.86823	3.18434	0.00145082	0.0443739	yes
XLOC_000186	-	-	BGIOSGA002752; LOC_Os01g04860	DUF647 domain containing protein, putative, expressed	6.39872	0.876331	2.67778	-0.190452	-2.86823	3.18434	0.00145082	0.0443739	yes
XLOC_021911	control.13093.1	treatment.13035.1	BGIOSGA009592; LOC_Os03g59580	hydrolase, NUDIX family, domain containing protein, expressed	1.90278	0.258922	0.928109	-1.94941	-2.87752	3.20081	0.00137043	0.0427075	yes
XLOC_035816	-	-	-	-	15.6189	2.11855	3.96522	1.08308	-2.88215	3.3941	0.000688539	0.0279736	yes
XLOC_017962	control.10952.1	treatment.10896.1	BGIOSGA012166; LOC_Os03g12630	expressed protein	2.50563	0.338481	1.32517	-1.56285	-2.88803	3.36005	0.000779284	0.0300471	yes
XLOC_022883	-	-	-	-	7.45021	1.00507	2.89728	0.00729598	-2.88999	3.54085	0.000398833	0.0196687	yes
XLOC_033113	control.19802.1	treatment.19609.1	BGIOSGA037428; LOC_Os07g01904	expressed protein	158.736	21.381	7.31049	4.41826	-2.89222	4.43943	9.01954e-06	0.00134438	yes
XLOC_033113	-	treatment.19612.1	BGIOSGA037428; LOC_Os07g01904	expressed protein	158.736	21.381	7.31049	4.41826	-2.89222	4.43943	9.01954e-06	0.00134438	yes
XLOC_020514	-	-	-	-	16.4615	2.21281	4.04102	1.14588	-2.89515	3.69129	0.000223119	0.0137471	yes
XLOC_035457	control.20742.1	-	BGIOSGA024108; LOC_Os07g37010	cyclin, putative, expressed	6.11843	0.821141	2.61316	-0.284298	-2.89746	3.70219	0.00021375	0.0133053	yes
XLOC_035457	control.20752.1	-	BGIOSGA024108; LOC_Os07g37010	cyclin, putative, expressed	6.11843	0.821141	2.61316	-0.284298	-2.89746	3.70219	0.00021375	0.0133053	yes
XLOC_035457	-	treatment.20554.1	BGIOSGA024108; LOC_Os07g37010	cyclin, putative, expressed	6.11843	0.821141	2.61316	-0.284298	-2.89746	3.70219	0.00021375	0.0133053	yes
XLOC_035457	-	treatment.20562.1	BGIOSGA024108; LOC_Os07g37010	cyclin, putative, expressed	6.11843	0.821141	2.61316	-0.284298	-2.89746	3.70219	0.00021375	0.0133053	yes
XLOC_035457	-	-	BGIOSGA024108; LOC_Os07g37010	cyclin, putative, expressed	6.11843	0.821141	2.61316	-0.284298	-2.89746	3.70219	0.00021375	0.0133053	yes
XLOC_042880	-	-	-	-	3.35771	0.449937	1.74748	-1.15221	-2.89968	3.22248	0.00127088	0.0406992	yes
XLOC_033821	-	-	-	-	0.833757	0.110773	-0.262301	-3.17432	-2.91202	3.35623	0.000790126	0.0303684	yes
XLOC_008295	-	-	-	-	15.9927	2.11562	3.99934	1.08108	-2.91826	3.67018	0.00024238	0.0141324	yes
XLOC_004045	-	-	-	-	5.79333	0.766069	2.53439	-0.384454	-2.91885	3.35471	0.000794473	0.0304087	yes
XLOC_031771	control.18412.1	treatment.18307.2	BGIOSGA021519; LOC_Os06g14350	caleosin related protein, putative, expressed	6.37676	0.842243	2.67282	-0.247692	-2.92051	3.59782	0.000320901	0.0173058	yes
XLOC_031771	-	treatment.18307.1	BGIOSGA021519; LOC_Os06g14350	caleosin related protein, putative, expressed	6.37676	0.842243	2.67282	-0.247692	-2.92051	3.59782	0.000320901	0.0173058	yes
XLOC_031771	-	-	BGIOSGA021519; LOC_Os06g14350	caleosin related protein, putative, expressed	6.37676	0.842243	2.67282	-0.247692	-2.92051	3.59782	0.000320901	0.0173058	yes
XLOC_031771	-	-	BGIOSGA021519; LOC_Os06g14350	caleosin related protein, putative, expressed	6.37676	0.842243	2.67282	-0.247692	-2.92051	3.59782	0.000320901	0.0173058	yes
XLOC_031771	-	-	BGIOSGA021519; LOC_Os06g14350	caleosin related protein, putative, expressed	6.37676	0.842243	2.67282	-0.247692	-2.92051	3.59782	0.000320901	0.0173058	yes
XLOC_031771	-	-	BGIOSGA021519; LOC_Os06g14350	caleosin related protein, putative, expressed	6.37676	0.842243	2.67282	-0.247692	-2.92051	3.59782	0.000320901	0.0173058	yes
XLOC_012626	control.7132.1	-	BGIOSGA035961; LOC_Os12g38630	asparagine synthase family protein, expressed	231.752	30.597	7.85644	4.93532	-2.92112	4.39699	1.09761e-05	0.00156339	yes
XLOC_012626	control.7132.2	-	BGIOSGA035961; LOC_Os12g38630	asparagine synthase family protein, expressed	231.752	30.597	7.85644	4.93532	-2.92112	4.39699	1.09761e-05	0.00156339	yes
XLOC_012626	control.7132.3	-	BGIOSGA035961; LOC_Os12g38630	asparagine synthase family protein, expressed	231.752	30.597	7.85644	4.93532	-2.92112	4.39699	1.09761e-05	0.00156339	yes
XLOC_012626	-	treatment.7055.1	BGIOSGA035961; LOC_Os12g38630	asparagine synthase family protein, expressed	231.752	30.597	7.85644	4.93532	-2.92112	4.39699	1.09761e-05	0.00156339	yes
XLOC_012626	-	treatment.7059.1	BGIOSGA035961; LOC_Os12g38630	asparagine synthase family protein, expressed	231.752	30.597	7.85644	4.93532	-2.92112	4.39699	1.09761e-05	0.00156339	yes
XLOC_012626	-	-	BGIOSGA035961; LOC_Os12g38630	asparagine synthase family protein, expressed	231.752	30.597	7.85644	4.93532	-2.92112	4.39699	1.09761e-05	0.00156339	yes
XLOC_012626	-	-	BGIOSGA035961; LOC_Os12g38630	asparagine synthase family protein, expressed	231.752	30.597	7.85644	4.93532	-2.92112	4.39699	1.09761e-05	0.00156339	yes
XLOC_012626	-	-	BGIOSGA035961; LOC_Os12g38630	asparagine synthase family protein, expressed	231.752	30.597	7.85644	4.93532	-2.92112	4.39699	1.09761e-05	0.00156339	yes
XLOC_012626	-	-	BGIOSGA035961; LOC_Os12g38630	asparagine synthase family protein, expressed	231.752	30.597	7.85644	4.93532	-2.92112	4.39699	1.09761e-05	0.00156339	yes
XLOC_009998	-	-	-	-	18.003	2.37595	4.17017	1.2485	-2.92166	4.39366	1.11456e-05	0.00157824	yes
XLOC_020142	-	-	-	-	3.77684	0.497788	1.91718	-1.0064	-2.92358	3.67822	0.000234869	0.0140423	yes
XLOC_001900	-	treatment.2360.1	BGIOSGA004436; LOC_Os01g53900	elongation factor, putative, expressed	3.18429	0.418856	1.67097	-1.25547	-2.92645	3.24027	0.00119418	0.0390226	yes
XLOC_001900	-	treatment.2349.1	BGIOSGA004436; LOC_Os01g53900	elongation factor, putative, expressed	3.18429	0.418856	1.67097	-1.25547	-2.92645	3.24027	0.00119418	0.0390226	yes
XLOC_001900	-	-	BGIOSGA004436; LOC_Os01g53900	elongation factor, putative, expressed	3.18429	0.418856	1.67097	-1.25547	-2.92645	3.24027	0.00119418	0.0390226	yes
XLOC_010525	-	treatment.6049.1	BGIOSGA033510; LOC_Os11g48000	ZOS11-11 - C2H2 zinc finger protein, expressed	100.352	13.1857	6.64893	3.7209	-2.92803	4.13713	3.51671e-05	0.00367041	yes
XLOC_010525	-	-	BGIOSGA033510; LOC_Os11g48000	ZOS11-11 - C2H2 zinc finger protein, expressed	100.352	13.1857	6.64893	3.7209	-2.92803	4.13713	3.51671e-05	0.00367041	yes
XLOC_028507	-	-	-	-	2.0272	0.265071	1.01949	-1.91555	-2.93504	3.26479	0.00109547	0.0368312	yes
XLOC_034426	control.21227.1	treatment.21084.1	BGIOSGA026326; LOC_Os07g46760	RNA recognition motif containing protein, putative, expressed	1.80982	0.236416	0.855846	-2.0806	-2.93645	3.47057	0.000519353	0.023594	yes
XLOC_011615	-	-	-	-	0.732147	0.0951823	-0.449795	-3.39316	-2.94337	3.47875	0.000503767	0.023267	yes
XLOC_030650	-	-	-	-	3.60179	0.46297	1.84871	-1.11101	-2.95972	3.40711	0.000656538	0.0274567	yes
XLOC_003101	control.509.2	-	BGIOSGA002226; LOC_Os01g09384	ankyrin repeat domain containing protein, putative, expressed	29.8177	3.82225	4.8981	1.93442	-2.96368	4.04225	5.29404e-05	0.0049686	yes
XLOC_003101	-	treatment.479.1	BGIOSGA002226; LOC_Os01g09384	ankyrin repeat domain containing protein, putative, expressed	29.8177	3.82225	4.8981	1.93442	-2.96368	4.04225	5.29404e-05	0.0049686	yes
XLOC_003101	-	-	BGIOSGA002226; LOC_Os01g09384	ankyrin repeat domain containing protein, putative, expressed	29.8177	3.82225	4.8981	1.93442	-2.96368	4.04225	5.29404e-05	0.0049686	yes
XLOC_010708	-	-	-	-	55.8789	7.1516	5.80423	2.83827	-2.96596	4.58357	4.57109e-06	0.000758111	yes
XLOC_003652	control.1148.1	-	-	-	2.3137	0.296118	1.2102	-1.75576	-2.96596	3.57918	0.00034468	0.0181437	yes
XLOC_027777	-	-	-	-	14.4227	1.82915	3.85027	0.871173	-2.9791	3.53031	0.000415074	0.0201819	yes
XLOC_005041	control.3217.1	-	BGIOSGA000325; LOC_Os01g67250	Rad21 / Rec8 like protein, putative, expressed	19.8569	2.5165	4.31157	1.33142	-2.98015	4.41842	9.9424e-06	0.00145027	yes
XLOC_005041	control.3217.2	-	BGIOSGA000325; LOC_Os01g67250	Rad21 / Rec8 like protein, putative, expressed	19.8569	2.5165	4.31157	1.33142	-2.98015	4.41842	9.9424e-06	0.00145027	yes
XLOC_005041	-	treatment.3256.2	BGIOSGA000325; LOC_Os01g67250	Rad21 / Rec8 like protein, putative, expressed	19.8569	2.5165	4.31157	1.33142	-2.98015	4.41842	9.9424e-06	0.00145027	yes
XLOC_005041	-	treatment.3256.1	BGIOSGA000325; LOC_Os01g67250	Rad21 / Rec8 like protein, putative, expressed	19.8569	2.5165	4.31157	1.33142	-2.98015	4.41842	9.9424e-06	0.00145027	yes
XLOC_018291	control.11435.1	-	BGIOSGA012500; LOC_Os03g20120	glycosyl transferase 8 domain containing protein, putative, expressed	3.04365	0.384634	1.6058	-1.37844	-2.98424	3.8188	0.000134104	0.00975134	yes
XLOC_018291	-	treatment.11449.1	BGIOSGA012500; LOC_Os03g20120	glycosyl transferase 8 domain containing protein, putative, expressed	3.04365	0.384634	1.6058	-1.37844	-2.98424	3.8188	0.000134104	0.00975134	yes
XLOC_018291	-	treatment.11449.2	BGIOSGA012500; LOC_Os03g20120	glycosyl transferase 8 domain containing protein, putative, expressed	3.04365	0.384634	1.6058	-1.37844	-2.98424	3.8188	0.000134104	0.00975134	yes
XLOC_029338	control.15690.1	-	-	-	93.4087	11.7451	6.54549	3.55399	-2.9915	4.60903	4.04555e-06	0.000694744	yes
XLOC_027060	control.16759.1	-	-	-	34.2715	4.28397	5.09894	2.09895	-2.99999	4.54492	5.49574e-06	0.000887159	yes
XLOC_001787	-	-	-	-	514.902	64.2775	9.00815	6.00624	-3.00191	4.61885	3.85868e-06	0.000672187	yes
XLOC_014667	control.9667.1	-	LOC_Os02g50070	expressed protein	193.43	24.119	7.59567	4.5921	-3.00357	4.63432	3.58108e-06	0.000632937	yes
XLOC_014667	control.9671.1	-	LOC_Os02g50070	expressed protein	193.43	24.119	7.59567	4.5921	-3.00357	4.63432	3.58108e-06	0.000632937	yes
XLOC_014667	-	treatment.9563.1	LOC_Os02g50070	expressed protein	193.43	24.119	7.59567	4.5921	-3.00357	4.63432	3.58108e-06	0.000632937	yes
XLOC_014667	-	-	LOC_Os02g50070	expressed protein	193.43	24.119	7.59567	4.5921	-3.00357	4.63432	3.58108e-06	0.000632937	yes
XLOC_014667	-	-	LOC_Os02g50070	expressed protein	193.43	24.119	7.59567	4.5921	-3.00357	4.63432	3.58108e-06	0.000632937	yes
XLOC_040082	-	-	-	-	60.8225	7.49569	5.92653	2.90606	-3.02047	3.7968	0.000146576	0.0103475	yes
XLOC_039021	-	treatment.21795.1	LOC_Os09g03170	expressed protein	4.82901	0.594573	2.27173	-0.750074	-3.0218	4.0501	5.11968e-05	0.00482366	yes
XLOC_039533	-	-	-	-	1.77919	0.217516	0.831221	-2.20081	-3.03202	3.80053	0.000144385	0.0102331	yes
XLOC_027035	-	-	-	-	6.81718	0.830876	2.76918	-0.267295	-3.03647	4.08399	4.42681e-05	0.00437513	yes
XLOC_039360	control.23408.1	treatment.23192.1	BGIOSGA030461; LOC_Os09g12270	peptidyl-prolyl cis-trans isomerase, FKBP-type, putative, expressed	146.447	17.81	7.19423	4.15462	-3.03961	3.92861	8.54383e-05	0.0071338	yes
XLOC_039360	-	-	BGIOSGA030461; LOC_Os09g12270	peptidyl-prolyl cis-trans isomerase, FKBP-type, putative, expressed	146.447	17.81	7.19423	4.15462	-3.03961	3.92861	8.54383e-05	0.0071338	yes
XLOC_039360	-	-	BGIOSGA030461; LOC_Os09g12270	peptidyl-prolyl cis-trans isomerase, FKBP-type, putative, expressed	146.447	17.81	7.19423	4.15462	-3.03961	3.92861	8.54383e-05	0.0071338	yes
XLOC_020552	control.11342.1	-	BGIOSGA010944; LOC_Os03g18080	SacI homology domain containing protein, expressed	1.67339	0.202015	0.742774	-2.30747	-3.05024	3.52793	0.000418822	0.0202287	yes
XLOC_020552	control.11342.2	-	BGIOSGA010944; LOC_Os03g18080	SacI homology domain containing protein, expressed	1.67339	0.202015	0.742774	-2.30747	-3.05024	3.52793	0.000418822	0.0202287	yes
XLOC_020552	control.11342.3	treatment.11254.2	BGIOSGA010944; LOC_Os03g18080	SacI homology domain containing protein, expressed	1.67339	0.202015	0.742774	-2.30747	-3.05024	3.52793	0.000418822	0.0202287	yes
XLOC_020552	-	treatment.11254.1	BGIOSGA010944; LOC_Os03g18080	SacI homology domain containing protein, expressed	1.67339	0.202015	0.742774	-2.30747	-3.05024	3.52793	0.000418822	0.0202287	yes
XLOC_020552	-	-	BGIOSGA010944; LOC_Os03g18080	SacI homology domain containing protein, expressed	1.67339	0.202015	0.742774	-2.30747	-3.05024	3.52793	0.000418822	0.0202287	yes
XLOC_020552	-	-	BGIOSGA010944; LOC_Os03g18080	SacI homology domain containing protein, expressed	1.67339	0.202015	0.742774	-2.30747	-3.05024	3.52793	0.000418822	0.0202287	yes
XLOC_020552	-	-	BGIOSGA010944; LOC_Os03g18080	SacI homology domain containing protein, expressed	1.67339	0.202015	0.742774	-2.30747	-3.05024	3.52793	0.000418822	0.0202287	yes
XLOC_003678	-	-	-	-	1.4927	0.177828	0.577924	-2.49145	-3.06937	3.40409	0.000663845	0.0274849	yes
XLOC_021721	control.12796.1	-	BGIOSGA009807; LOC_Os03g53880	serine/threonine-protein kinase TOUSLED, putative, expressed	3.496	0.416436	1.80571	-1.26383	-3.06954	3.43172	0.000599767	0.02594	yes
XLOC_021721	-	treatment.12702.1	BGIOSGA009807; LOC_Os03g53880	serine/threonine-protein kinase TOUSLED, putative, expressed	3.496	0.416436	1.80571	-1.26383	-3.06954	3.43172	0.000599767	0.02594	yes
XLOC_021721	-	treatment.12703.1	BGIOSGA009807; LOC_Os03g53880	serine/threonine-protein kinase TOUSLED, putative, expressed	3.496	0.416436	1.80571	-1.26383	-3.06954	3.43172	0.000599767	0.02594	yes
XLOC_021721	-	-	BGIOSGA009807; LOC_Os03g53880	serine/threonine-protein kinase TOUSLED, putative, expressed	3.496	0.416436	1.80571	-1.26383	-3.06954	3.43172	0.000599767	0.02594	yes
XLOC_023721	control.14929.1	treatment.14799.1	BGIOSGA016964; LOC_Os04g48710	expressed protein	2.1696	0.257483	1.11743	-1.95745	-3.07488	3.12534	0.00177597	0.0497148	yes
XLOC_007834	control.4613.1	-	BGIOSGA031562; LOC_Os10g36880	kinesin motor domain containing protein, putative, expressed	33.2476	3.94232	5.05518	1.97904	-3.07613	3.55176	0.000382669	0.0194197	yes
XLOC_007834	-	treatment.4591.2	BGIOSGA031562; LOC_Os10g36880	kinesin motor domain containing protein, putative, expressed	33.2476	3.94232	5.05518	1.97904	-3.07613	3.55176	0.000382669	0.0194197	yes
XLOC_007834	-	treatment.4591.1	BGIOSGA031562; LOC_Os10g36880	kinesin motor domain containing protein, putative, expressed	33.2476	3.94232	5.05518	1.97904	-3.07613	3.55176	0.000382669	0.0194197	yes
XLOC_007834	-	treatment.4591.3	BGIOSGA031562; LOC_Os10g36880	kinesin motor domain containing protein, putative, expressed	33.2476	3.94232	5.05518	1.97904	-3.07613	3.55176	0.000382669	0.0194197	yes
XLOC_007834	-	-	BGIOSGA031562; LOC_Os10g36880	kinesin motor domain containing protein, putative, expressed	33.2476	3.94232	5.05518	1.97904	-3.07613	3.55176	0.000382669	0.0194197	yes
XLOC_007834	-	-	BGIOSGA031562; LOC_Os10g36880	kinesin motor domain containing protein, putative, expressed	33.2476	3.94232	5.05518	1.97904	-3.07613	3.55176	0.000382669	0.0194197	yes
XLOC_007834	-	-	BGIOSGA031562; LOC_Os10g36880	kinesin motor domain containing protein, putative, expressed	33.2476	3.94232	5.05518	1.97904	-3.07613	3.55176	0.000382669	0.0194197	yes
XLOC_007834	-	-	BGIOSGA031562; LOC_Os10g36880	kinesin motor domain containing protein, putative, expressed	33.2476	3.94232	5.05518	1.97904	-3.07613	3.55176	0.000382669	0.0194197	yes
XLOC_002611	-	treatment.3458.1	BGIOSGA005137; LOC_Os01g71280	glycerol-3-phosphate dehydrogenase, putative, expressed	168.942	20.0291	7.40038	4.32403	-3.07636	4.59692	4.28779e-06	0.000729967	yes
XLOC_025211	-	-	-	-	3.85769	0.454889	1.94774	-1.13641	-3.08415	3.7325	0.000189589	0.0124409	yes
XLOC_030973	control.19457.1	-	LOC_Os06g46720	retrotransposon protein, putative, unclassified, expressed	1.76655	0.207337	0.820935	-2.26995	-3.09089	3.56886	0.000358535	0.0186701	yes
XLOC_030973	-	treatment.19243.1	LOC_Os06g46720	retrotransposon protein, putative, unclassified, expressed	1.76655	0.207337	0.820935	-2.26995	-3.09089	3.56886	0.000358535	0.0186701	yes
XLOC_030973	-	-	LOC_Os06g46720	retrotransposon protein, putative, unclassified, expressed	1.76655	0.207337	0.820935	-2.26995	-3.09089	3.56886	0.000358535	0.0186701	yes
XLOC_040675	-	-	-	-	2.05588	0.241049	1.03976	-2.0526	-3.09236	3.77115	0.000162496	0.0109598	yes
XLOC_010350	-	-	-	-	29.8675	3.48883	4.9005	1.80274	-3.09776	3.57675	0.000347887	0.0182332	yes
XLOC_038468	-	-	-	-	3.86756	0.450616	1.95142	-1.15003	-3.10145	3.58365	0.000338829	0.0179527	yes
XLOC_026647	-	-	-	-	22.5586	2.62409	4.49561	1.39182	-3.10379	4.5958	4.31095e-06	0.000729967	yes
XLOC_025827	control.15482.1	treatment.15521.1	BGIOSGA014124; LOC_Os04g57540	adenylate kinase, putative, expressed	1.76765	0.203945	0.821833	-2.29375	-3.11558	3.16095	0.00157254	0.0464201	yes
XLOC_025827	control.15482.2	-	BGIOSGA014124; LOC_Os04g57540	adenylate kinase, putative, expressed	1.76765	0.203945	0.821833	-2.29375	-3.11558	3.16095	0.00157254	0.0464201	yes
XLOC_033575	control.20296.1	-	BGIOSGA025480; LOC_Os07g15670	peroxiredoxin, putative, expressed	44.4116	5.08055	5.47286	2.34498	-3.12788	4.48319	7.35357e-06	0.00115244	yes
XLOC_033575	control.20296.2	-	BGIOSGA025480; LOC_Os07g15670	peroxiredoxin, putative, expressed	44.4116	5.08055	5.47286	2.34498	-3.12788	4.48319	7.35357e-06	0.00115244	yes
XLOC_033575	control.20296.3	-	BGIOSGA025480; LOC_Os07g15670	peroxiredoxin, putative, expressed	44.4116	5.08055	5.47286	2.34498	-3.12788	4.48319	7.35357e-06	0.00115244	yes
XLOC_033575	control.20296.4	-	BGIOSGA025480; LOC_Os07g15670	peroxiredoxin, putative, expressed	44.4116	5.08055	5.47286	2.34498	-3.12788	4.48319	7.35357e-06	0.00115244	yes
XLOC_033575	-	treatment.20113.1	BGIOSGA025480; LOC_Os07g15670	peroxiredoxin, putative, expressed	44.4116	5.08055	5.47286	2.34498	-3.12788	4.48319	7.35357e-06	0.00115244	yes
XLOC_033575	-	treatment.20113.2	BGIOSGA025480; LOC_Os07g15670	peroxiredoxin, putative, expressed	44.4116	5.08055	5.47286	2.34498	-3.12788	4.48319	7.35357e-06	0.00115244	yes
XLOC_033575	-	treatment.20113.3	BGIOSGA025480; LOC_Os07g15670	peroxiredoxin, putative, expressed	44.4116	5.08055	5.47286	2.34498	-3.12788	4.48319	7.35357e-06	0.00115244	yes
XLOC_033575	-	treatment.20113.4	BGIOSGA025480; LOC_Os07g15670	peroxiredoxin, putative, expressed	44.4116	5.08055	5.47286	2.34498	-3.12788	4.48319	7.35357e-06	0.00115244	yes
XLOC_033575	-	-	BGIOSGA025480; LOC_Os07g15670	peroxiredoxin, putative, expressed	44.4116	5.08055	5.47286	2.34498	-3.12788	4.48319	7.35357e-06	0.00115244	yes
XLOC_033575	-	-	BGIOSGA025480; LOC_Os07g15670	peroxiredoxin, putative, expressed	44.4116	5.08055	5.47286	2.34498	-3.12788	4.48319	7.35357e-06	0.00115244	yes
XLOC_038623	control.22775.1	-	-	-	3.40955	0.389938	1.76958	-1.35868	-3.12827	3.48285	0.0004961	0.0231011	yes
XLOC_038623	-	-	-	-	3.40955	0.389938	1.76958	-1.35868	-3.12827	3.48285	0.0004961	0.0231011	yes
XLOC_020695	-	-	-	-	16.5554	1.88364	4.04923	0.913523	-3.13571	4.28901	1.79473e-05	0.00211585	yes
XLOC_023449	control.14566.1	-	-	-	66.5326	7.56428	6.05599	2.9192	-3.13679	4.29897	1.71591e-05	0.00207924	yes
XLOC_023586	-	-	-	-	1.08967	0.123751	0.123891	-3.01449	-3.13838	3.80227	0.000143378	0.010211	yes
XLOC_034186	control.20958.1	treatment.20810.1	BGIOSGA026086; LOC_Os07g41230	esterase, putative, expressed	7.73971	0.876859	2.95228	-0.189583	-3.14186	4.0136	5.98007e-05	0.00542327	yes
XLOC_004921	control.3017.1	treatment.3027.1	LOC_Os01g64110	glycosyl hydrolase, putative, expressed	34.7355	3.91602	5.11834	1.96939	-3.14895	4.19677	2.70745e-05	0.00292671	yes
XLOC_026648	-	-	-	-	12.1504	1.36955	3.60293	0.453702	-3.14922	3.52623	0.000421524	0.0202918	yes
XLOC_019197	-	-	-	-	10.7518	1.20479	3.42651	0.268782	-3.15772	3.81471	0.000136344	0.00985804	yes
XLOC_030996	control.19479.1	-	-	-	21.1481	2.34931	4.40246	1.23224	-3.17022	3.77268	0.000161502	0.0109235	yes
XLOC_030996	-	-	-	-	21.1481	2.34931	4.40246	1.23224	-3.17022	3.77268	0.000161502	0.0109235	yes
XLOC_014226	-	-	-	-	18.0892	2.00714	4.17706	1.00514	-3.17192	4.05664	4.97836e-05	0.00474591	yes
XLOC_022957	-	-	-	-	27.9645	3.08858	4.80552	1.62694	-3.17858	3.55725	0.000374754	0.0192191	yes
XLOC_042273	-	-	-	-	26.9024	2.96655	4.74966	1.56879	-3.18088	3.20995	0.00132759	0.0416942	yes
XLOC_034977	control.20217.1	-	BGIOSGA021347; LOC_Os07g12650	ribosomal protein L7Ae, putative, expressed	2.45	0.266983	1.29278	-1.90518	-3.19796	3.97683	6.98387e-05	0.00610496	yes
XLOC_034977	-	treatment.20018.1	BGIOSGA021347; LOC_Os07g12650	ribosomal protein L7Ae, putative, expressed	2.45	0.266983	1.29278	-1.90518	-3.19796	3.97683	6.98387e-05	0.00610496	yes
XLOC_034977	-	treatment.20025.1	BGIOSGA021347; LOC_Os07g12650	ribosomal protein L7Ae, putative, expressed	2.45	0.266983	1.29278	-1.90518	-3.19796	3.97683	6.98387e-05	0.00610496	yes
XLOC_028616	-	-	-	-	15.6633	1.69684	3.96932	0.762851	-3.20647	3.58759	0.000333742	0.017722	yes
XLOC_022899	control.13891.1	-	BGIOSGA016164; LOC_Os04g28090	MYB family transcription factor, putative, expressed	295.839	32.0474	8.20867	5.00214	-3.20653	3.63438	0.000278652	0.0155826	yes
XLOC_022899	-	treatment.13762.1	BGIOSGA016164; LOC_Os04g28090	MYB family transcription factor, putative, expressed	295.839	32.0474	8.20867	5.00214	-3.20653	3.63438	0.000278652	0.0155826	yes
XLOC_022899	-	-	BGIOSGA016164; LOC_Os04g28090	MYB family transcription factor, putative, expressed	295.839	32.0474	8.20867	5.00214	-3.20653	3.63438	0.000278652	0.0155826	yes
XLOC_021537	-	-	-	-	26.3845	2.855	4.72162	1.51349	-3.20813	3.26078	0.00111105	0.0372103	yes
XLOC_017311	-	treatment.9097.1	BGIOSGA028242; LOC_Os08g13870	S-locus lectin protein kinase family protein, putative, expressed	1.43482	0.154891	0.52087	-2.69067	-3.21155	3.4381	0.00058581	0.0255959	yes
XLOC_039039	control.22120.1	-	LOC_Os05g47442	expressed protein	25.8186	2.74134	4.69034	1.45488	-3.23546	4.31054	1.62853e-05	0.00200169	yes
XLOC_039039	-	treatment.21946.1	LOC_Os05g47442	expressed protein	25.8186	2.74134	4.69034	1.45488	-3.23546	4.31054	1.62853e-05	0.00200169	yes
XLOC_016284	-	-	-	-	36.0432	3.79474	5.17166	1.924	-3.24765	4.30782	1.64869e-05	0.00201623	yes
XLOC_032062	control.18722.1	-	LOC_Os06g28124	glycosyltransferase, putative, expressed	340.116	35.7495	8.40988	5.15985	-3.25003	4.98206	6.29122e-07	0.000161965	yes
XLOC_032062	-	treatment.18599.1	LOC_Os06g28124	glycosyltransferase, putative, expressed	340.116	35.7495	8.40988	5.15985	-3.25003	4.98206	6.29122e-07	0.000161965	yes
XLOC_032062	-	-	LOC_Os06g28124	glycosyltransferase, putative, expressed	340.116	35.7495	8.40988	5.15985	-3.25003	4.98206	6.29122e-07	0.000161965	yes
XLOC_028267	-	-	-	-	5.21617	0.542178	2.38299	-0.883162	-3.26615	4.2867	1.81344e-05	0.00212129	yes
XLOC_027836	-	treatment.15674.1	BGIOSGA018903; LOC_Os05g03210	OsFBDUF23 - F-box and DUF domain containing protein, expressed	2.46975	0.254391	1.30437	-1.97488	-3.27924	3.34398	0.000825861	0.0310518	yes
XLOC_027836	-	-	BGIOSGA018903; LOC_Os05g03210	OsFBDUF23 - F-box and DUF domain containing protein, expressed	2.46975	0.254391	1.30437	-1.97488	-3.27924	3.34398	0.000825861	0.0310518	yes
XLOC_027836	-	-	BGIOSGA018903; LOC_Os05g03210	OsFBDUF23 - F-box and DUF domain containing protein, expressed	2.46975	0.254391	1.30437	-1.97488	-3.27924	3.34398	0.000825861	0.0310518	yes
XLOC_041088	-	-	-	-	3.32558	0.342153	1.73361	-1.54729	-3.28089	3.80636	0.00014103	0.0101032	yes
XLOC_014225	-	-	-	-	8.51039	0.87241	3.08923	-0.196922	-3.28615	3.80883	0.000139623	0.0100322	yes
XLOC_042090	-	-	-	-	5.79502	0.592911	2.53481	-0.754113	-3.28893	3.34883	0.00081153	0.0307037	yes
XLOC_032248	control.18923.1	treatment.18783.1	BGIOSGA021074; LOC_Os06g35540	aminotransferase, classes I and II, domain containing protein, expressed	2.07637	0.211528	1.05406	-2.24108	-3.29515	3.35489	0.000793964	0.0304087	yes
XLOC_036119	control.21539.1	treatment.21423.1	BGIOSGA027854; LOC_Os08g01760	dehydrogenase, putative, expressed	20.1762	2.05529	4.33458	1.03934	-3.29524	4.61271	3.97446e-06	0.000687412	yes
XLOC_036119	-	treatment.21423.2	BGIOSGA027854; LOC_Os08g01760	dehydrogenase, putative, expressed	20.1762	2.05529	4.33458	1.03934	-3.29524	4.61271	3.97446e-06	0.000687412	yes
XLOC_035258	control.20524.1	-	BGIOSGA024302; LOC_Os07g30150	phosphoribosyl transferase, putative, expressed	119.314	12.1332	6.89862	3.60089	-3.29774	5.046	4.51155e-07	0.000127026	yes
XLOC_035258	control.20524.2	treatment.20329.1	BGIOSGA024302; LOC_Os07g30150	phosphoribosyl transferase, putative, expressed	119.314	12.1332	6.89862	3.60089	-3.29774	5.046	4.51155e-07	0.000127026	yes
XLOC_035258	-	-	BGIOSGA024302; LOC_Os07g30150	phosphoribosyl transferase, putative, expressed	119.314	12.1332	6.89862	3.60089	-3.29774	5.046	4.51155e-07	0.000127026	yes
XLOC_030162	control.18478.1	-	BGIOSGA022687; LOC_Os06g16400	helix-loop-helix DNA-binding domain containing protein, expressed	2.64035	0.267633	1.40073	-1.90167	-3.3024	3.83372	0.000126218	0.00934627	yes
XLOC_030162	control.18478.2	-	BGIOSGA022687; LOC_Os06g16400	helix-loop-helix DNA-binding domain containing protein, expressed	2.64035	0.267633	1.40073	-1.90167	-3.3024	3.83372	0.000126218	0.00934627	yes
XLOC_030162	control.18478.3	-	BGIOSGA022687; LOC_Os06g16400	helix-loop-helix DNA-binding domain containing protein, expressed	2.64035	0.267633	1.40073	-1.90167	-3.3024	3.83372	0.000126218	0.00934627	yes
XLOC_030162	-	treatment.18364.1	BGIOSGA022687; LOC_Os06g16400	helix-loop-helix DNA-binding domain containing protein, expressed	2.64035	0.267633	1.40073	-1.90167	-3.3024	3.83372	0.000126218	0.00934627	yes
XLOC_030162	-	-	BGIOSGA022687; LOC_Os06g16400	helix-loop-helix DNA-binding domain containing protein, expressed	2.64035	0.267633	1.40073	-1.90167	-3.3024	3.83372	0.000126218	0.00934627	yes
XLOC_030162	-	-	BGIOSGA022687; LOC_Os06g16400	helix-loop-helix DNA-binding domain containing protein, expressed	2.64035	0.267633	1.40073	-1.90167	-3.3024	3.83372	0.000126218	0.00934627	yes
XLOC_012150	control.6585.1	-	BGIOSGA036419	Putative uncharacterized protein	0.699846	0.0707611	-0.514891	-3.8209	-3.30601	3.90292	9.50388e-05	0.00778045	yes
XLOC_012150	control.6585.2	-	BGIOSGA036419	Putative uncharacterized protein	0.699846	0.0707611	-0.514891	-3.8209	-3.30601	3.90292	9.50388e-05	0.00778045	yes
XLOC_012150	-	treatment.6578.1	BGIOSGA036419	Putative uncharacterized protein	0.699846	0.0707611	-0.514891	-3.8209	-3.30601	3.90292	9.50388e-05	0.00778045	yes
XLOC_032757	control.19587.2	-	BGIOSGA020577; LOC_Os06g49010	OsSPL12 - SBP-box gene family member, expressed	321.036	32.1969	8.32659	5.00885	-3.31774	5.09896	3.41517e-07	0.000107396	yes
XLOC_032757	control.19587.5	-	BGIOSGA020577; LOC_Os06g49010	OsSPL12 - SBP-box gene family member, expressed	321.036	32.1969	8.32659	5.00885	-3.31774	5.09896	3.41517e-07	0.000107396	yes
XLOC_032757	control.19587.3	-	BGIOSGA020577; LOC_Os06g49010	OsSPL12 - SBP-box gene family member, expressed	321.036	32.1969	8.32659	5.00885	-3.31774	5.09896	3.41517e-07	0.000107396	yes
XLOC_032757	control.19587.1	-	BGIOSGA020577; LOC_Os06g49010	OsSPL12 - SBP-box gene family member, expressed	321.036	32.1969	8.32659	5.00885	-3.31774	5.09896	3.41517e-07	0.000107396	yes
XLOC_032757	control.19587.4	-	BGIOSGA020577; LOC_Os06g49010	OsSPL12 - SBP-box gene family member, expressed	321.036	32.1969	8.32659	5.00885	-3.31774	5.09896	3.41517e-07	0.000107396	yes
XLOC_032757	-	treatment.19399.1	BGIOSGA020577; LOC_Os06g49010	OsSPL12 - SBP-box gene family member, expressed	321.036	32.1969	8.32659	5.00885	-3.31774	5.09896	3.41517e-07	0.000107396	yes
XLOC_032757	-	treatment.19399.2	BGIOSGA020577; LOC_Os06g49010	OsSPL12 - SBP-box gene family member, expressed	321.036	32.1969	8.32659	5.00885	-3.31774	5.09896	3.41517e-07	0.000107396	yes
XLOC_032757	-	-	BGIOSGA020577; LOC_Os06g49010	OsSPL12 - SBP-box gene family member, expressed	321.036	32.1969	8.32659	5.00885	-3.31774	5.09896	3.41517e-07	0.000107396	yes
XLOC_032757	-	-	BGIOSGA020577; LOC_Os06g49010	OsSPL12 - SBP-box gene family member, expressed	321.036	32.1969	8.32659	5.00885	-3.31774	5.09896	3.41517e-07	0.000107396	yes
XLOC_038483	-	-	-	-	25.0944	2.47205	4.64929	1.30571	-3.34359	4.80612	1.5389e-06	0.000321233	yes
XLOC_026730	-	-	-	-	3.97715	0.390524	1.99173	-1.35652	-3.34825	3.95	7.81518e-05	0.00666327	yes
XLOC_032841	control.17732.1	-	-	-	13.9237	1.36714	3.79947	0.451161	-3.34831	3.41699	0.000633171	0.0269923	yes
XLOC_038925	-	-	-	-	156.696	15.2452	7.29182	3.93028	-3.36154	4.93592	7.97745e-07	0.000189378	yes
XLOC_037411	control.23057.1	treatment.22824.1	BGIOSGA007105; LOC_Os02g06190	phytosulfokine receptor precursor, putative, expressed	18.25	1.77164	4.18982	0.825085	-3.36474	4.5027	6.70958e-06	0.00106505	yes
XLOC_015248	control.7675.1	-	BGIOSGA029117; LOC_Os08g43470	ER lumen protein retaining receptor, putative, expressed	3.10399	0.301324	1.63412	-1.73061	-3.36474	3.39974	0.000674496	0.0276646	yes
XLOC_015248	-	treatment.7603.1	BGIOSGA029117; LOC_Os08g43470	ER lumen protein retaining receptor, putative, expressed	3.10399	0.301324	1.63412	-1.73061	-3.36474	3.39974	0.000674496	0.0276646	yes
XLOC_015248	-	treatment.7604.1	BGIOSGA029117; LOC_Os08g43470	ER lumen protein retaining receptor, putative, expressed	3.10399	0.301324	1.63412	-1.73061	-3.36474	3.39974	0.000674496	0.0276646	yes
XLOC_031820	-	-	-	-	2.16519	0.209593	1.11449	-2.25434	-3.36883	3.78312	0.000154877	0.0106405	yes
XLOC_029484	control.16795.1	treatment.16698.1	BGIOSGA019875; LOC_Os05g34550	MLO domain containing protein, putative, expressed	3.14018	0.303903	1.65085	-1.71832	-3.36917	3.15352	0.00161312	0.047061	yes
XLOC_005079	-	-	-	-	11.1986	1.08336	3.48525	0.115513	-3.36973	4.40907	1.03815e-05	0.00148745	yes
XLOC_002600	-	-	-	-	0.739525	0.071487	-0.435329	-3.80618	-3.37085	3.77998	0.000156843	0.0107283	yes
XLOC_005809	control.3495.1	-	-	-	7.14914	0.674974	2.83777	-0.567096	-3.40487	4.27977	1.8709e-05	0.00217798	yes
XLOC_025195	control.14601.1	-	BGIOSGA014757; LOC_Os04g42784	DNA mismatch repair protein, putative, expressed	12.1356	1.13862	3.60117	0.187286	-3.41388	4.16388	3.12884e-05	0.00330837	yes
XLOC_025195	control.14601.2	-	BGIOSGA014757; LOC_Os04g42784	DNA mismatch repair protein, putative, expressed	12.1356	1.13862	3.60117	0.187286	-3.41388	4.16388	3.12884e-05	0.00330837	yes
XLOC_025195	-	treatment.14463.1	BGIOSGA014757; LOC_Os04g42784	DNA mismatch repair protein, putative, expressed	12.1356	1.13862	3.60117	0.187286	-3.41388	4.16388	3.12884e-05	0.00330837	yes
XLOC_025195	-	-	BGIOSGA014757; LOC_Os04g42784	DNA mismatch repair protein, putative, expressed	12.1356	1.13862	3.60117	0.187286	-3.41388	4.16388	3.12884e-05	0.00330837	yes
XLOC_025195	-	-	BGIOSGA014757; LOC_Os04g42784	DNA mismatch repair protein, putative, expressed	12.1356	1.13862	3.60117	0.187286	-3.41388	4.16388	3.12884e-05	0.00330837	yes
XLOC_025195	-	-	BGIOSGA014757; LOC_Os04g42784	DNA mismatch repair protein, putative, expressed	12.1356	1.13862	3.60117	0.187286	-3.41388	4.16388	3.12884e-05	0.00330837	yes
XLOC_006643	-	-	-	-	0.883802	0.0824657	-0.178205	-3.60006	-3.42186	3.48669	0.000489031	0.0228599	yes
XLOC_001576	-	-	-	-	1.2115	0.112448	0.276794	-3.15267	-3.42946	3.50237	0.000461131	0.0217657	yes
XLOC_002314	control.3012.1	-	BGIOSGA000445; LOC_Os01g64280	sorting nexin 1, putative, expressed	359.886	33.2607	8.4914	5.05575	-3.43565	3.60584	0.000311141	0.0169303	yes
XLOC_002314	control.3012.2	treatment.3038.1	BGIOSGA000445; LOC_Os01g64280	sorting nexin 1, putative, expressed	359.886	33.2607	8.4914	5.05575	-3.43565	3.60584	0.000311141	0.0169303	yes
XLOC_005636	-	treatment.1911.1	BGIOSGA004166; LOC_Os01g47570	expressed protein	4.30793	0.395578	2.10699	-1.33797	-3.44496	4.96793	6.76711e-07	0.000168926	yes
XLOC_028432	control.16454.1	-	BGIOSGA018314; LOC_Os05g25180	zinc finger, C3HC4 type family protein, expressed	24.7569	2.27059	4.62976	1.18307	-3.44669	4.38694	1.14956e-05	0.00160899	yes
XLOC_028432	control.16435.1	-	BGIOSGA018314; LOC_Os05g25180	zinc finger, C3HC4 type family protein, expressed	24.7569	2.27059	4.62976	1.18307	-3.44669	4.38694	1.14956e-05	0.00160899	yes
XLOC_028432	-	treatment.16329.1	BGIOSGA018314; LOC_Os05g25180	zinc finger, C3HC4 type family protein, expressed	24.7569	2.27059	4.62976	1.18307	-3.44669	4.38694	1.14956e-05	0.00160899	yes
XLOC_028432	-	treatment.16331.1	BGIOSGA018314; LOC_Os05g25180	zinc finger, C3HC4 type family protein, expressed	24.7569	2.27059	4.62976	1.18307	-3.44669	4.38694	1.14956e-05	0.00160899	yes
XLOC_028432	-	treatment.16335.1	BGIOSGA018314; LOC_Os05g25180	zinc finger, C3HC4 type family protein, expressed	24.7569	2.27059	4.62976	1.18307	-3.44669	4.38694	1.14956e-05	0.00160899	yes
XLOC_028432	-	-	BGIOSGA018314; LOC_Os05g25180	zinc finger, C3HC4 type family protein, expressed	24.7569	2.27059	4.62976	1.18307	-3.44669	4.38694	1.14956e-05	0.00160899	yes
XLOC_028432	-	-	BGIOSGA018314; LOC_Os05g25180	zinc finger, C3HC4 type family protein, expressed	24.7569	2.27059	4.62976	1.18307	-3.44669	4.38694	1.14956e-05	0.00160899	yes
XLOC_034522	control.21364.1	treatment.21237.1	BGIOSGA026422; LOC_Os07g48720	MAG2, putative, expressed	19.2862	1.76556	4.2695	0.820126	-3.44937	4.98807	6.09868e-07	0.000158789	yes
XLOC_034522	-	treatment.21237.2	BGIOSGA026422; LOC_Os07g48720	MAG2, putative, expressed	19.2862	1.76556	4.2695	0.820126	-3.44937	4.98807	6.09868e-07	0.000158789	yes
XLOC_034522	-	-	BGIOSGA026422; LOC_Os07g48720	MAG2, putative, expressed	19.2862	1.76556	4.2695	0.820126	-3.44937	4.98807	6.09868e-07	0.000158789	yes
XLOC_034522	-	-	BGIOSGA026422; LOC_Os07g48720	MAG2, putative, expressed	19.2862	1.76556	4.2695	0.820126	-3.44937	4.98807	6.09868e-07	0.000158789	yes
XLOC_040673	-	-	-	-	2.01095	0.182885	1.00788	-2.45099	-3.45887	3.89221	9.93365e-05	0.00796468	yes
XLOC_001027	control.1294.1	-	BGIOSGA003579; LOC_Os01g28989	expressed protein	47.88	4.33393	5.58135	2.11568	-3.46567	4.36555	1.26806e-05	0.00168707	yes
XLOC_001027	control.1294.2	treatment.1268.2	BGIOSGA003579; LOC_Os01g28989	expressed protein	47.88	4.33393	5.58135	2.11568	-3.46567	4.36555	1.26806e-05	0.00168707	yes
XLOC_001027	control.1294.3	-	BGIOSGA003579; LOC_Os01g28989	expressed protein	47.88	4.33393	5.58135	2.11568	-3.46567	4.36555	1.26806e-05	0.00168707	yes
XLOC_001027	control.1294.4	-	BGIOSGA003579; LOC_Os01g28989	expressed protein	47.88	4.33393	5.58135	2.11568	-3.46567	4.36555	1.26806e-05	0.00168707	yes
XLOC_001027	-	treatment.1268.1	BGIOSGA003579; LOC_Os01g28989	expressed protein	47.88	4.33393	5.58135	2.11568	-3.46567	4.36555	1.26806e-05	0.00168707	yes
XLOC_001027	-	treatment.1268.3	BGIOSGA003579; LOC_Os01g28989	expressed protein	47.88	4.33393	5.58135	2.11568	-3.46567	4.36555	1.26806e-05	0.00168707	yes
XLOC_001027	-	treatment.1268.4	BGIOSGA003579; LOC_Os01g28989	expressed protein	47.88	4.33393	5.58135	2.11568	-3.46567	4.36555	1.26806e-05	0.00168707	yes
XLOC_001027	-	-	BGIOSGA003579; LOC_Os01g28989	expressed protein	47.88	4.33393	5.58135	2.11568	-3.46567	4.36555	1.26806e-05	0.00168707	yes
XLOC_001027	-	-	BGIOSGA003579; LOC_Os01g28989	expressed protein	47.88	4.33393	5.58135	2.11568	-3.46567	4.36555	1.26806e-05	0.00168707	yes
XLOC_034802	control.20002.1	treatment.19814.1	BGIOSGA024747; LOC_Os07g07470	transketolase, putative, expressed	1.40313	0.126795	0.488649	-2.97943	-3.46807	3.54434	0.000393593	0.0196687	yes
XLOC_034802	control.20007.1	treatment.19816.1	BGIOSGA024747; LOC_Os07g07470	transketolase, putative, expressed	1.40313	0.126795	0.488649	-2.97943	-3.46807	3.54434	0.000393593	0.0196687	yes
XLOC_034802	-	-	BGIOSGA024747; LOC_Os07g07470	transketolase, putative, expressed	1.40313	0.126795	0.488649	-2.97943	-3.46807	3.54434	0.000393593	0.0196687	yes
XLOC_023890	control.15140.1	-	BGIOSGA017138; LOC_Os04g52750	expressed protein	6.23675	0.555698	2.64079	-0.847627	-3.48842	4.7544	1.99038e-06	0.000382501	yes
XLOC_023890	-	treatment.15024.1	BGIOSGA017138; LOC_Os04g52750	expressed protein	6.23675	0.555698	2.64079	-0.847627	-3.48842	4.7544	1.99038e-06	0.000382501	yes
XLOC_023890	-	-	BGIOSGA017138; LOC_Os04g52750	expressed protein	6.23675	0.555698	2.64079	-0.847627	-3.48842	4.7544	1.99038e-06	0.000382501	yes
XLOC_025795	control.15410.1	-	BGIOSGA014157; LOC_Os04g56910	transferase family protein, putative, expressed	2.02588	0.178653	1.01855	-2.48477	-3.50331	3.97203	7.1262e-05	0.0061524	yes
XLOC_025795	control.15411.1	-	BGIOSGA014157; LOC_Os04g56910	transferase family protein, putative, expressed	2.02588	0.178653	1.01855	-2.48477	-3.50331	3.97203	7.1262e-05	0.0061524	yes
XLOC_025795	-	treatment.15296.1	BGIOSGA014157; LOC_Os04g56910	transferase family protein, putative, expressed	2.02588	0.178653	1.01855	-2.48477	-3.50331	3.97203	7.1262e-05	0.0061524	yes
XLOC_025795	-	-	BGIOSGA014157; LOC_Os04g56910	transferase family protein, putative, expressed	2.02588	0.178653	1.01855	-2.48477	-3.50331	3.97203	7.1262e-05	0.0061524	yes
XLOC_033132	-	-	-	-	1.09344	0.0958199	0.128874	-3.38353	-3.51241	3.17565	0.001495	0.0454203	yes
XLOC_034182	-	-	-	-	828.768	71.5694	9.69482	6.16127	-3.53356	4.64203	3.45e-06	0.000618802	yes
XLOC_021655	control.12678.2	treatment.12590.3	LOC_Os03g52700	expressed protein	9.0194	0.768465	3.17303	-0.379949	-3.55298	4.42243	9.75986e-06	0.00144101	yes
XLOC_021655	control.12678.1	-	LOC_Os03g52700	expressed protein	9.0194	0.768465	3.17303	-0.379949	-3.55298	4.42243	9.75986e-06	0.00144101	yes
XLOC_021655	-	treatment.12590.1	LOC_Os03g52700	expressed protein	9.0194	0.768465	3.17303	-0.379949	-3.55298	4.42243	9.75986e-06	0.00144101	yes
XLOC_021655	-	treatment.12590.2	LOC_Os03g52700	expressed protein	9.0194	0.768465	3.17303	-0.379949	-3.55298	4.42243	9.75986e-06	0.00144101	yes
XLOC_021655	-	-	LOC_Os03g52700	expressed protein	9.0194	0.768465	3.17303	-0.379949	-3.55298	4.42243	9.75986e-06	0.00144101	yes
XLOC_021655	-	-	LOC_Os03g52700	expressed protein	9.0194	0.768465	3.17303	-0.379949	-3.55298	4.42243	9.75986e-06	0.00144101	yes
XLOC_024989	-	-	-	-	9.76375	0.828054	3.28744	-0.272203	-3.55964	4.11125	3.93523e-05	0.00399369	yes
XLOC_031744	-	-	-	-	1.10773	0.0931617	0.147606	-3.42412	-3.57172	3.12758	0.00176252	0.0494526	yes
XLOC_015948	-	-	-	-	1.05774	0.0888548	0.080985	-3.49241	-3.57339	4.03136	5.54555e-05	0.0051057	yes
XLOC_039932	control.24075.1	-	-	-	1.55975	0.130684	0.641315	-2.93585	-3.57715	4.29253	1.76649e-05	0.00211585	yes
XLOC_039932	-	-	-	-	1.55975	0.130684	0.641315	-2.93585	-3.57715	4.29253	1.76649e-05	0.00211585	yes
XLOC_027704	control.17627.1	-	BGIOSGA020453; LOC_Os05g50770	C4-dicarboxylate transporter/malic acid transport protein, expressed	1.0613	0.0882938	0.0858325	-3.50154	-3.58737	3.14128	0.00168209	0.0483275	yes
XLOC_027704	-	treatment.17512.1	BGIOSGA020453; LOC_Os05g50770	C4-dicarboxylate transporter/malic acid transport protein, expressed	1.0613	0.0882938	0.0858325	-3.50154	-3.58737	3.14128	0.00168209	0.0483275	yes
XLOC_027704	-	-	BGIOSGA020453; LOC_Os05g50770	C4-dicarboxylate transporter/malic acid transport protein, expressed	1.0613	0.0882938	0.0858325	-3.50154	-3.58737	3.14128	0.00168209	0.0483275	yes
XLOC_042938	-	-	-	-	2.25036	0.184712	1.17016	-2.43665	-3.60681	3.1607	0.00157392	0.0464201	yes
XLOC_019191	-	-	-	-	4.06189	0.333156	2.02215	-1.58573	-3.60788	4.22689	2.3694e-05	0.00268096	yes
XLOC_010446	control.6283.2	-	BGIOSGA033586; LOC_Os11g43970	AAA-type ATPase family protein, putative, expressed	10.518	0.860342	3.39479	-0.217018	-3.61181	4.28931	1.79229e-05	0.00211585	yes
XLOC_010446	control.6283.1	-	BGIOSGA033586; LOC_Os11g43970	AAA-type ATPase family protein, putative, expressed	10.518	0.860342	3.39479	-0.217018	-3.61181	4.28931	1.79229e-05	0.00211585	yes
XLOC_010446	control.6300.1	-	BGIOSGA033586; LOC_Os11g43970	AAA-type ATPase family protein, putative, expressed	10.518	0.860342	3.39479	-0.217018	-3.61181	4.28931	1.79229e-05	0.00211585	yes
XLOC_010446	control.6300.2	-	BGIOSGA033586; LOC_Os11g43970	AAA-type ATPase family protein, putative, expressed	10.518	0.860342	3.39479	-0.217018	-3.61181	4.28931	1.79229e-05	0.00211585	yes
XLOC_010446	-	treatment.6194.1	BGIOSGA033586; LOC_Os11g43970	AAA-type ATPase family protein, putative, expressed	10.518	0.860342	3.39479	-0.217018	-3.61181	4.28931	1.79229e-05	0.00211585	yes
XLOC_010446	-	-	BGIOSGA033586; LOC_Os11g43970	AAA-type ATPase family protein, putative, expressed	10.518	0.860342	3.39479	-0.217018	-3.61181	4.28931	1.79229e-05	0.00211585	yes
XLOC_010446	-	-	BGIOSGA033586; LOC_Os11g43970	AAA-type ATPase family protein, putative, expressed	10.518	0.860342	3.39479	-0.217018	-3.61181	4.28931	1.79229e-05	0.00211585	yes
XLOC_010446	-	-	BGIOSGA033586; LOC_Os11g43970	AAA-type ATPase family protein, putative, expressed	10.518	0.860342	3.39479	-0.217018	-3.61181	4.28931	1.79229e-05	0.00211585	yes
XLOC_006855	-	-	-	-	8.71941	0.711249	3.12423	-0.491573	-3.6158	4.70415	2.5493e-06	0.000471211	yes
XLOC_034902	-	-	-	-	7.6841	0.625514	2.94188	-0.676886	-3.61876	3.17237	0.00151198	0.045593	yes
XLOC_021024	-	-	-	-	49.2579	3.99694	5.62228	1.9989	-3.62339	4.23262	2.30986e-05	0.00262587	yes
XLOC_039353	control.23400.1	-	-	-	17.7091	1.4115	4.14642	0.497229	-3.64919	3.19784	0.00138463	0.0429467	yes
XLOC_039353	-	-	-	-	17.7091	1.4115	4.14642	0.497229	-3.64919	3.19784	0.00138463	0.0429467	yes
XLOC_039353	-	-	-	-	17.7091	1.4115	4.14642	0.497229	-3.64919	3.19784	0.00138463	0.0429467	yes
XLOC_028466	-	-	-	-	1.21047	0.0962984	0.275567	-3.37634	-3.65192	3.20254	0.00136221	0.0425609	yes
XLOC_027932	-	-	-	-	16.4076	1.29561	4.03629	0.373632	-3.66266	3.54261	0.000396186	0.0196687	yes
XLOC_031061	-	-	-	-	1.52872	0.12067	0.612324	-3.05086	-3.66318	4.11939	3.79884e-05	0.00391426	yes
XLOC_032457	control.19203.1	-	-	-	0.798297	0.0629506	-0.325003	-3.98964	-3.66463	3.21369	0.0013104	0.04133	yes
XLOC_042897	-	-	-	-	2.56044	0.201381	1.35639	-2.312	-3.6684	3.43165	0.000599917	0.02594	yes
XLOC_037159	control.22734.1	treatment.22503.1	BGIOSGA028862; LOC_Os08g37490	14-3-3 protein, putative, expressed	1.45511	0.112804	0.541128	-3.14811	-3.68924	3.45538	0.000549514	0.0244923	yes
XLOC_014038	control.8746.1	treatment.8631.1	BGIOSGA008374; LOC_Os02g33450	peroxiredoxin, putative, expressed	17.5426	1.33304	4.13279	0.41472	-3.71807	4.37335	1.22356e-05	0.00165516	yes
XLOC_034637	-	-	-	-	3.30398	0.249862	1.7242	-2.0008	-3.725	3.27107	0.00107141	0.0363858	yes
XLOC_025760	-	-	-	-	2.38993	0.17947	1.25697	-2.47819	-3.73515	3.55678	0.000375428	0.0192191	yes
XLOC_036400	-	treatment.21799.1	BGIOSGA028123; LOC_Os08g09240	autophagy-related protein, putative, expressed	131.017	9.78596	7.03361	3.29071	-3.7429	3.70263	0.00021338	0.0133053	yes
XLOC_010264	-	-	-	-	0.955093	0.0710196	-0.0662869	-3.81564	-3.74935	3.29246	0.000993154	0.0348021	yes
XLOC_007945	control.4832.1	-	-	-	3.40482	0.251769	1.76758	-1.98983	-3.75741	3.85998	0.000113396	0.00868912	yes
XLOC_004390	-	-	-	-	31.1502	2.18877	4.96117	1.13012	-3.83105	5.02042	5.15589e-07	0.000140275	yes
XLOC_005398	-	treatment.414.1	BGIOSGA002388; LOC_Os01g05660	expressed protein	1.54133	0.107225	0.624176	-3.22129	-3.84547	3.38112	0.000721913	0.0288918	yes
XLOC_002297	control.2975.1	-	LOC_Os01g63800	-	1.84714	0.128476	0.885293	-2.96043	-3.84573	4.35842	1.31004e-05	0.00171467	yes
XLOC_002297	control.2975.2	treatment.3000.3	LOC_Os01g63800	pleckstrin homology domain-containing protein, putative, expressed	1.84714	0.128476	0.885293	-2.96043	-3.84573	4.35842	1.31004e-05	0.00171467	yes
XLOC_002297	-	treatment.3000.1	LOC_Os01g63800	pleckstrin homology domain-containing protein, putative, expressed	1.84714	0.128476	0.885293	-2.96043	-3.84573	4.35842	1.31004e-05	0.00171467	yes
XLOC_002297	-	treatment.3000.2	LOC_Os01g63800	pleckstrin homology domain-containing protein, putative, expressed	1.84714	0.128476	0.885293	-2.96043	-3.84573	4.35842	1.31004e-05	0.00171467	yes
XLOC_036733	control.22251.1	-	BGIOSGA028443; LOC_Os08g23150	indole-3-glycerol phosphate synthase, chloroplast precursor, putative, expressed	8.31023	0.574325	3.05489	-0.800061	-3.85495	4.89437	9.86234e-07	0.000227435	yes
XLOC_036733	-	treatment.22061.1	BGIOSGA028443; LOC_Os08g23150	indole-3-glycerol phosphate synthase, chloroplast precursor, putative, expressed	8.31023	0.574325	3.05489	-0.800061	-3.85495	4.89437	9.86234e-07	0.000227435	yes
XLOC_005590	control.1633.1	treatment.1579.1	LOC_Os05g40940	retrotransposon protein, putative, unclassified, expressed	29.2321	1.97959	4.86948	0.985202	-3.88428	3.41524	0.000637249	0.0270067	yes
XLOC_000166	-	-	-	-	7.55196	0.499411	2.91685	-1.0017	-3.91855	5.28977	1.2247e-07	4.94246e-05	yes
XLOC_002357	-	-	-	-	27.6866	1.82246	4.79112	0.865887	-3.92523	5.05496	4.30483e-07	0.000124092	yes
XLOC_009019	control.5847.1	-	BGIOSGA035410; LOC_Os11g34200	histone-like transcription factor and archaeal histone, putative, expressed	14.9501	0.980487	3.90208	-0.0284296	-3.93052	5.5474	2.89955e-08	1.35019e-05	yes
XLOC_009019	-	treatment.5746.1	BGIOSGA035410; LOC_Os11g34200	histone-like transcription factor and archaeal histone, putative, expressed	14.9501	0.980487	3.90208	-0.0284296	-3.93052	5.5474	2.89955e-08	1.35019e-05	yes
XLOC_009019	-	treatment.5746.2	BGIOSGA035410; LOC_Os11g34200	histone-like transcription factor and archaeal histone, putative, expressed	14.9501	0.980487	3.90208	-0.0284296	-3.93052	5.5474	2.89955e-08	1.35019e-05	yes
XLOC_016739	-	-	-	-	9.02889	0.591627	3.17455	-0.75724	-3.93179	4.82005	1.4352e-06	0.000304842	yes
XLOC_001370	-	-	-	-	777.439	50.7558	9.60259	5.6655	-3.93709	5.91641	3.2905e-09	2.09674e-06	yes
XLOC_001662	-	-	-	-	3.47909	0.223649	1.79871	-2.16069	-3.95941	4.79162	1.65441e-06	0.000339491	yes
XLOC_000823	control.1047.1	treatment.1039.1	BGIOSGA003388; LOC_Os01g21960	serine/threonine-protein kinase, putative, expressed	1.94265	0.123203	0.958026	-3.02089	-3.97892	4.3515	1.35209e-05	0.00174147	yes
XLOC_013504	control.8116.1	treatment.8041.1	BGIOSGA007852; LOC_Os02g14110	aminotransferase, classes I and II, domain containing protein, expressed	35.1667	2.22188	5.13614	1.15178	-3.98435	5.05827	4.2308e-07	0.000123427	yes
XLOC_022343	-	treatment.11998.1	LOC_Os05g26250	PROLM3 - Prolamin precursor, putative, expressed	39.1279	2.39263	5.29013	1.2586	-4.03153	5.63216	1.77961e-08	9.16842e-06	yes
XLOC_020339	-	-	-	-	7.15014	0.433655	2.83797	-1.20538	-4.04335	4.9183	8.73002e-07	0.000205232	yes
XLOC_016955	-	-		-	65.0521	3.92663	6.02352	1.97329	-4.05023	5.69413	1.24003e-08	6.52742e-06	yes
XLOC_042811	-	-	-	-	13.5448	0.813742	3.75967	-0.297357	-4.05703	5.02145	5.1283e-07	0.000140275	yes
XLOC_020822	-	-	-	-	89.6162	5.31264	6.48569	2.40943	-4.07626	5.1712	2.32599e-07	8.16255e-05	yes
XLOC_005414	control.432.1	-	BGIOSGA002912; LOC_Os01g09030	2-aminoethanethiol dioxygenase, putative, expressed	6.02705	0.345248	2.59145	-1.5343	-4.12575	5.73629	9.67719e-09	5.20719e-06	yes
XLOC_005414	-	treatment.444.1	BGIOSGA002912; LOC_Os01g09030	2-aminoethanethiol dioxygenase, putative, expressed	6.02705	0.345248	2.59145	-1.5343	-4.12575	5.73629	9.67719e-09	5.20719e-06	yes
XLOC_005414	-	-	BGIOSGA002912; LOC_Os01g09030	2-aminoethanethiol dioxygenase, putative, expressed	6.02705	0.345248	2.59145	-1.5343	-4.12575	5.73629	9.67719e-09	5.20719e-06	yes
XLOC_042197	-	-	-	-	42.3966	2.42431	5.40588	1.27757	-4.1283	4.95395	7.27227e-07	0.000177869	yes
XLOC_042192	-	-	-	-	6.22996	0.348349	2.63922	-1.52139	-4.16062	4.50481	6.64336e-06	0.00106505	yes
XLOC_000511	-	-	-	-	7.2219	0.401528	2.85238	-1.31643	-4.16881	3.68136	0.000231992	0.0139738	yes
XLOC_012490	-	-	-	-	15.1457	0.827715	3.92084	-0.272794	-4.19363	5.29409	1.19613e-07	4.90899e-05	yes
XLOC_032854	-	treatment.17791.1	BGIOSGA014405; LOC_Os04g51440	villin protein, putative, expressed	86.6172	4.69506	6.43658	2.23114	-4.20544	3.65081	0.000261419	0.0149758	yes
XLOC_032970	control.18805.1	-	-	-	0.905136	0.0487579	-0.143794	-4.35822	-4.21443	3.72345	0.000196517	0.0126219	yes
XLOC_016430	control.9320.2	-	BGIOSGA005941; LOC_Os02g43090	myristoyl-acyl carrier protein thioesterase, chloroplast precursor, putative, expressed	18.4291	0.951566	4.20391	-0.0716244	-4.27554	3.78273	0.000155121	0.0106405	yes
XLOC_016430	-	treatment.9121.1	BGIOSGA005941; LOC_Os02g43090	myristoyl-acyl carrier protein thioesterase, chloroplast precursor, putative, expressed	18.4291	0.951566	4.20391	-0.0716244	-4.27554	3.78273	0.000155121	0.0106405	yes
XLOC_016430	-	-	BGIOSGA005941; LOC_Os02g43090	myristoyl-acyl carrier protein thioesterase, chloroplast precursor, putative, expressed	18.4291	0.951566	4.20391	-0.0716244	-4.27554	3.78273	0.000155121	0.0106405	yes
XLOC_005651	control.2063.1	treatment.2002.1	BGIOSGA008116; LOC_Os02g24190	cyclin-T1-2, putative, expressed	1.14842	0.0589412	0.19965	-4.08458	-4.28423	3.22667	0.00125239	0.0405421	yes
XLOC_010231	control.5876.2	-	BGIOSGA033798; LOC_Os11g22350	white-brown complex homolog protein, putative, expressed	2.31021	0.116036	1.20802	-3.10736	-4.31538	4.23756	2.25966e-05	0.00258092	yes
XLOC_010231	control.5876.1	-	BGIOSGA033798; LOC_Os11g22350	white-brown complex homolog protein, putative, expressed	2.31021	0.116036	1.20802	-3.10736	-4.31538	4.23756	2.25966e-05	0.00258092	yes
XLOC_010231	control.5878.1	treatment.5793.1	BGIOSGA033798; LOC_Os11g22350	white-brown complex homolog protein, putative, expressed	2.31021	0.116036	1.20802	-3.10736	-4.31538	4.23756	2.25966e-05	0.00258092	yes
XLOC_010231	control.5876.3	-	BGIOSGA033798; LOC_Os11g22350	white-brown complex homolog protein, putative, expressed	2.31021	0.116036	1.20802	-3.10736	-4.31538	4.23756	2.25966e-05	0.00258092	yes
XLOC_010231	-	treatment.5790.1	BGIOSGA033798; LOC_Os11g22350	white-brown complex homolog protein, putative, expressed	2.31021	0.116036	1.20802	-3.10736	-4.31538	4.23756	2.25966e-05	0.00258092	yes
XLOC_010231	-	treatment.5790.2	BGIOSGA033798; LOC_Os11g22350	white-brown complex homolog protein, putative, expressed	2.31021	0.116036	1.20802	-3.10736	-4.31538	4.23756	2.25966e-05	0.00258092	yes
XLOC_010231	-	treatment.5790.3	BGIOSGA033798; LOC_Os11g22350	white-brown complex homolog protein, putative, expressed	2.31021	0.116036	1.20802	-3.10736	-4.31538	4.23756	2.25966e-05	0.00258092	yes
XLOC_010231	-	treatment.5790.4	BGIOSGA033798; LOC_Os11g22350	white-brown complex homolog protein, putative, expressed	2.31021	0.116036	1.20802	-3.10736	-4.31538	4.23756	2.25966e-05	0.00258092	yes
XLOC_010231	-	-	BGIOSGA033798; LOC_Os11g22350	white-brown complex homolog protein, putative, expressed	2.31021	0.116036	1.20802	-3.10736	-4.31538	4.23756	2.25966e-05	0.00258092	yes
XLOC_010231	-	-	BGIOSGA033798; LOC_Os11g22350	white-brown complex homolog protein, putative, expressed	2.31021	0.116036	1.20802	-3.10736	-4.31538	4.23756	2.25966e-05	0.00258092	yes
XLOC_010231	-	-	BGIOSGA033798; LOC_Os11g22350	white-brown complex homolog protein, putative, expressed	2.31021	0.116036	1.20802	-3.10736	-4.31538	4.23756	2.25966e-05	0.00258092	yes
XLOC_010231	-	-	BGIOSGA033798; LOC_Os11g22350	white-brown complex homolog protein, putative, expressed	2.31021	0.116036	1.20802	-3.10736	-4.31538	4.23756	2.25966e-05	0.00258092	yes
XLOC_010231	-	-	BGIOSGA033798; LOC_Os11g22350	white-brown complex homolog protein, putative, expressed	2.31021	0.116036	1.20802	-3.10736	-4.31538	4.23756	2.25966e-05	0.00258092	yes
XLOC_038594	-	-	-	-	6.88182	0.332031	2.78279	-1.59061	-4.3734	4.56178	5.07222e-06	0.000829856	yes
XLOC_034903	control.20124.1	treatment.19932.1	LOC_Os12g18930	retrotransposon protein, putative, Ty3-gypsy subclass, expressed	4.49612	0.209483	2.16868	-2.25509	-4.42378	3.92235	8.7688e-05	0.00729648	yes
XLOC_034903	-	-	LOC_Os12g18930	retrotransposon protein, putative, Ty3-gypsy subclass, expressed	4.49612	0.209483	2.16868	-2.25509	-4.42378	3.92235	8.7688e-05	0.00729648	yes
XLOC_011811	control.6167.1	treatment.6117.1	BGIOSGA034608; LOC_Os12g02520	OsMan09 - Endo-Beta-Mannanase, expressed	2.21623	0.102923	1.14811	-3.28036	-4.42847	3.12416	0.00178314	0.049858	yes
XLOC_015767	control.8368.1	-	-	-	41.1822	1.87163	5.36395	0.904295	-4.45966	4.63993	3.48527e-06	0.000620533	yes
XLOC_015767	-	-	-	-	41.1822	1.87163	5.36395	0.904295	-4.45966	4.63993	3.48527e-06	0.000620533	yes
XLOC_035128	-	-	-	-	6.59932	0.295816	2.72232	-1.75723	-4.47954	3.9718	7.13315e-05	0.0061524	yes
XLOC_007587	-	-	-	-	63.7182	2.68743	5.99363	1.42623	-4.56741	3.67514	0.000237718	0.0140599	yes
XLOC_034523	control.21359.1	-	BGIOSGA026423; LOC_Os07g48730	tyrosine protein kinase domain containing protein, putative, expressed	7.97341	0.327239	2.9952	-1.61158	-4.60678	5.93928	2.86268e-09	1.92547e-06	yes
XLOC_034523	control.21359.2	treatment.21235.1	BGIOSGA026423; LOC_Os07g48730	tyrosine protein kinase domain containing protein, putative, expressed	7.97341	0.327239	2.9952	-1.61158	-4.60678	5.93928	2.86268e-09	1.92547e-06	yes
XLOC_040120	-	-		-	3.00265	0.11797	1.58624	-3.08351	-4.66974	3.16918	0.00152868	0.0457052	yes
XLOC_003118	control.519.2	treatment.517.1	BGIOSGA002209; LOC_Os01g09770	expressed protein	16.9823	0.663184	4.08596	-0.592519	-4.67848	4.4752	7.63387e-06	0.00117737	yes
XLOC_003118	control.519.1	treatment.517.2	BGIOSGA002209; LOC_Os01g09770	expressed protein	16.9823	0.663184	4.08596	-0.592519	-4.67848	4.4752	7.63387e-06	0.00117737	yes
XLOC_003118	-	treatment.486.1	BGIOSGA002209; LOC_Os01g09770	expressed protein	16.9823	0.663184	4.08596	-0.592519	-4.67848	4.4752	7.63387e-06	0.00117737	yes
XLOC_003118	-	-	BGIOSGA002209; LOC_Os01g09770	expressed protein	16.9823	0.663184	4.08596	-0.592519	-4.67848	4.4752	7.63387e-06	0.00117737	yes
XLOC_007135	control.3957.1	treatment.3947.1	BGIOSGA032247; LOC_Os10g08550	enolase, putative, expressed	3.48809	0.13559	1.80244	-2.88268	-4.68511	3.49278	0.000478024	0.0224755	yes
XLOC_007135	-	-	BGIOSGA032247; LOC_Os10g08550	enolase, putative, expressed	3.48809	0.13559	1.80244	-2.88268	-4.68511	3.49278	0.000478024	0.0224755	yes
XLOC_038030	control.22072.1	treatment.21935.1	BGIOSGA027329; LOC_Os08g16070	NB-ARC domain containing protein, expressed	0.770179	0.0260811	-0.376734	-5.26085	-4.88412	3.23457	0.00121828	0.0396498	yes
XLOC_038030	control.22072.2	-	BGIOSGA027329; LOC_Os08g16070	NB-ARC domain containing protein, expressed	0.770179	0.0260811	-0.376734	-5.26085	-4.88412	3.23457	0.00121828	0.0396498	yes
XLOC_038030	-	treatment.21935.2	BGIOSGA027329; LOC_Os08g16070	NB-ARC domain containing protein, expressed	0.770179	0.0260811	-0.376734	-5.26085	-4.88412	3.23457	0.00121828	0.0396498	yes
XLOC_038030	-	-	BGIOSGA027329; LOC_Os08g16070	NB-ARC domain containing protein, expressed	0.770179	0.0260811	-0.376734	-5.26085	-4.88412	3.23457	0.00121828	0.0396498	yes
XLOC_018134	-	-	-	-	5.76053	0.194461	2.5262	-2.36245	-4.88865	3.24076	0.0011921	0.0390226	yes
XLOC_005429	control.532.1	treatment.540.1	BGIOSGA033834; LOC_Os11g34370	phospholipase, patatin family, putative, expressed	2.3854	0.0802108	1.25423	-3.64006	-4.89429	3.2424	0.00118526	0.0388887	yes
XLOC_004379	control.2313.1	treatment.2189.1	BGIOSGA000971; LOC_Os01g50100	ABC transporter, ATP-binding protein, putative, expressed	16.504	0.554432	4.04474	-0.850918	-4.89566	3.78366	0.000154541	0.0106405	yes
XLOC_016679	-	-	-	-	1.73706	0.0580667	0.796648	-4.10615	-4.90279	3.24834	0.00116081	0.0383464	yes
XLOC_039201	control.23239.1	treatment.23001.1	BGIOSGA030307; LOC_Os01g74370	domain of unknown function DUF966 domain containing protein, expressed	1.1709	0.039087	0.227618	-4.67717	-4.90478	4.37487	1.21504e-05	0.00165516	yes
XLOC_027061	control.16777.1	-	BGIOSGA019824; LOC_Os05g33010	heat shock protein DnaJ, putative, expressed	1.28718	0.0429495	0.364214	-4.54121	-4.90543	4.37413	1.2192e-05	0.00165516	yes
XLOC_027061	-	treatment.16718.1	BGIOSGA019824; LOC_Os05g33010	heat shock protein DnaJ, putative, expressed	1.28718	0.0429495	0.364214	-4.54121	-4.90543	4.37413	1.2192e-05	0.00165516	yes
XLOC_027061	-	treatment.16718.2	BGIOSGA019824; LOC_Os05g33010	heat shock protein DnaJ, putative, expressed	1.28718	0.0429495	0.364214	-4.54121	-4.90543	4.37413	1.2192e-05	0.00165516	yes
XLOC_027061	-	-	BGIOSGA019824; LOC_Os05g33010	heat shock protein DnaJ, putative, expressed	1.28718	0.0429495	0.364214	-4.54121	-4.90543	4.37413	1.2192e-05	0.00165516	yes
XLOC_027061	-	-	BGIOSGA019824; LOC_Os05g33010	heat shock protein DnaJ, putative, expressed	1.28718	0.0429495	0.364214	-4.54121	-4.90543	4.37413	1.2192e-05	0.00165516	yes
XLOC_000815	-	-	-	-	1.12566	0.0364763	0.170771	-4.7769	-4.94766	3.2755	0.00105475	0.0359208	yes
XLOC_006782	control.4767.1	-	BGIOSGA033329; LOC_Os10g38489	glutathione S-transferase GSTU6, putative, expressed	0.814666	0.0257507	-0.295719	-5.27924	-4.98352	4.45025	8.57684e-06	0.00128994	yes
XLOC_006782	-	treatment.4965.1	BGIOSGA033329; LOC_Os10g38489	glutathione S-transferase GSTU6, putative, expressed	0.814666	0.0257507	-0.295719	-5.27924	-4.98352	4.45025	8.57684e-06	0.00128994	yes
XLOC_018531	-	-	-	-	1.87257	0.0573348	0.90502	-4.12445	-5.02947	3.87697	0.000105765	0.00823468	yes
XLOC_029210	control.17544.1	-	LOC_Os05g49390	expressed protein	7.10223	0.211	2.82827	-2.24469	-5.07296	3.36599	0.000762691	0.0298066	yes
XLOC_029210	control.17544.2	-	LOC_Os05g49390	expressed protein	7.10223	0.211	2.82827	-2.24469	-5.07296	3.36599	0.000762691	0.0298066	yes
XLOC_029210	control.17544.3	-	LOC_Os05g49390	expressed protein	7.10223	0.211	2.82827	-2.24469	-5.07296	3.36599	0.000762691	0.0298066	yes
XLOC_029210	-	treatment.17448.1	LOC_Os05g49390	expressed protein	7.10223	0.211	2.82827	-2.24469	-5.07296	3.36599	0.000762691	0.0298066	yes
XLOC_029210	-	-	LOC_Os05g49390	expressed protein	7.10223	0.211	2.82827	-2.24469	-5.07296	3.36599	0.000762691	0.0298066	yes
XLOC_029210	-	-	LOC_Os05g49390	expressed protein	7.10223	0.211	2.82827	-2.24469	-5.07296	3.36599	0.000762691	0.0298066	yes
XLOC_029210	-	-	LOC_Os05g49390	expressed protein	7.10223	0.211	2.82827	-2.24469	-5.07296	3.36599	0.000762691	0.0298066	yes
XLOC_029210	-	-	LOC_Os05g49390	expressed protein	7.10223	0.211	2.82827	-2.24469	-5.07296	3.36599	0.000762691	0.0298066	yes
XLOC_007899	control.4728.1	-	BGIOSGA031496; LOC_Os10g39010	TKL_IRAK_CrRLK1L-1.16 - The CrRLK1L-1 subfamily has homology to the CrRLK1L homolog, expressed	1.58779	0.0465459	0.66702	-4.4252	-5.09222	3.37877	0.000728103	0.0290024	yes
XLOC_007899	-	treatment.4693.1	BGIOSGA031496; LOC_Os10g39010	TKL_IRAK_CrRLK1L-1.16 - The CrRLK1L-1 subfamily has homology to the CrRLK1L homolog, expressed	1.58779	0.0465459	0.66702	-4.4252	-5.09222	3.37877	0.000728103	0.0290024	yes
XLOC_007899	-	-	BGIOSGA031496; LOC_Os10g39010	TKL_IRAK_CrRLK1L-1.16 - The CrRLK1L-1 subfamily has homology to the CrRLK1L homolog, expressed	1.58779	0.0465459	0.66702	-4.4252	-5.09222	3.37877	0.000728103	0.0290024	yes
XLOC_007899	-	-	BGIOSGA031496; LOC_Os10g39010	TKL_IRAK_CrRLK1L-1.16 - The CrRLK1L-1 subfamily has homology to the CrRLK1L homolog, expressed	1.58779	0.0465459	0.66702	-4.4252	-5.09222	3.37877	0.000728103	0.0290024	yes
XLOC_010230	-	-	-	-	1.55921	0.041819	0.640815	-4.5797	-5.22051	4.02468	5.70523e-05	0.00523282	yes
XLOC_031365	control.17962.1	-	BGIOSGA021924; LOC_Os06g05390	expressed protein	2.10587	0.0509009	1.07442	-4.29617	-5.37058	3.89918	9.65198e-05	0.00783394	yes
XLOC_031365	-	treatment.17838.1	BGIOSGA021924; LOC_Os06g05390	expressed protein	2.10587	0.0509009	1.07442	-4.29617	-5.37058	3.89918	9.65198e-05	0.00783394	yes
XLOC_031365	-	-	BGIOSGA021924; LOC_Os06g05390	expressed protein	2.10587	0.0509009	1.07442	-4.29617	-5.37058	3.89918	9.65198e-05	0.00783394	yes
XLOC_041197	control.24374.1	-	BGIOSGA029313; LOC_Os09g37834	serine/threonine-protein kinase receptor precursor, putative, expressed	733.65	16.4179	9.51895	4.0372	-5.48175	7.90351	2.66454e-15	1.07532e-11	yes
XLOC_041197	-	treatment.24120.1	BGIOSGA029313; LOC_Os09g37834	serine/threonine-protein kinase receptor precursor, putative, expressed	733.65	16.4179	9.51895	4.0372	-5.48175	7.90351	2.66454e-15	1.07532e-11	yes
XLOC_041197	-	treatment.24127.1	BGIOSGA029313; LOC_Os09g37834	serine/threonine-protein kinase receptor precursor, putative, expressed	733.65	16.4179	9.51895	4.0372	-5.48175	7.90351	2.66454e-15	1.07532e-11	yes
XLOC_041197	-	-	BGIOSGA029313; LOC_Os09g37834	serine/threonine-protein kinase receptor precursor, putative, expressed	733.65	16.4179	9.51895	4.0372	-5.48175	7.90351	2.66454e-15	1.07532e-11	yes
XLOC_025233	control.14623.1	-	-	-	9.503	0.211997	3.24838	-2.23788	-5.48626	3.65061	0.000261616	0.0149758	yes
XLOC_025233	-	-	-	-	9.503	0.211997	3.24838	-2.23788	-5.48626	3.65061	0.000261616	0.0149758	yes
XLOC_028372	-	-	-	-	11.1306	0.176603	3.47646	-2.50142	-5.97788	7.29745	2.93321e-13	7.10247e-10	yes
XLOC_005541	control.1264.1	treatment.1231.1	LOC_Os01g28800	retrotransposon protein, putative, unclassified	14.3695	0.173712	3.84494	-2.52523	-6.37016	5.78367	7.30879e-09	4.02216e-06	yes
XLOC_031902	-	-	-	-	3.74485	0.0439253	1.90491	-4.5088	-6.41371	4.29878	1.71739e-05	0.00207924	yes
XLOC_021570	control.12556.1	treatment.12468.1	BGIOSGA009928; LOC_Os03g50450	inactive receptor kinase At2g26730 precursor, putative, expressed	65.4016	0.708415	6.03125	-0.497333	-6.52859	4.37773	1.19922e-05	0.00165516	yes
XLOC_021570	-	-	BGIOSGA009928; LOC_Os03g50450	inactive receptor kinase At2g26730 precursor, putative, expressed	65.4016	0.708415	6.03125	-0.497333	-6.52859	4.37773	1.19922e-05	0.00165516	yes
XLOC_024084	-	treatment.15348.1	LOC_Os04g57490; LOC_Os04g57490	cysteine protease, putative, expressed	17.0774	0.150683	4.09402	-2.73041	-6.82443	4.58706	4.49524e-06	0.000750674	yes
XLOC_024084	-	-	LOC_Os04g57490; LOC_Os04g57490	cysteine protease, putative, expressed	17.0774	0.150683	4.09402	-2.73041	-6.82443	4.58706	4.49524e-06	0.000750674	yes
a Unique identifier assigned to each gene being tested
b Unique identifier assigned to each transcripts generated from non-treated sample
c Unique identifier assigned to each transcripts generated from PEG-treated sample
d Gene ID as assigned by BGI (93-11) and/or MSU
e FPKM value of transcript being tested in non-treated sample
f FPKM value of transcript being tested in PEG-treated sample
g log2 of FPKM value of transcript being tested in non-treated sample
h log2 of FPKM value of transcript being tested in PEG-treated sample
I Ratio or fold change of log2 FPKM value between non-treated and treated sample (log2 FPKMPEG-treated - log2 FPKMnon-treated). Genes with log2 fold change of ≥2 is regarded as differentially expressed. Positive fold change means up-regulation of gene being tested and vice versa.
j Value of the test statistic generated by CuffDiff to compute significance of fold change or change in FPKM of genes beings tested in non-treated and PEG-treated samples
k Uncorrected p-value of the test statistic (accepted p-value in this study is ≤ 0.001)
l FDR-adjusted p-value of the test statistic (accepted q-value in this study is ≤ 0.05)
m Significance depending on whether p is greater then the FDR after Benjamini-Hochberg correction for multiple-testing
